# Supplementary material for: Proteogenomic network analysis reveals dysregulated mechanisms and potential mediators in Parkinson’s disease
Source: Nat Commun. 2024 Jul 31;15:6430. doi: 10.1038/s41467-024-50718-x (PMC11289099; doi:10.1038/s41467-024-50718-x)
Supplement: Supplementary file 4 — Supplementary Data 1 [file 41467_2024_50718_MOESM4_ESM.xlsx]

## Sheet: Demographics
	Cases (% Females)	Controls (% Females)
Cohort counts	2864 (37)	158876 (39)

## Sheet: Meta-GWAS Credible Set
SNP-effect allele	Locus	FM-PP
rs2230288-T	GBA	0.9
rs75548401-A	GBA	0.05
rs9917256-A	STK39	0.85
rs4668049	STK39	0.1
rs34311866-C	TMEM175	1
rs1372519-G	SNCA	0.9
rs73831461-G	SNCA	0.35
rs2760980-A	HLA-DRB1	0.6
rs2454139-C	HLA-DRB1	0.35
rs34637584-A	LRRK2	0.9
rs10847839-C	HIP1R	1
rs11158026-T	GCH1	0.95
rs4630591-T	KANSL1	0.9
rs62061848-T	KANSL1	0.06
rs6857-T	NECTIN2	0.75
rs429358-T	APOE	0.2

## Sheet: pQTL associations
SNP	ALLELE0	ALLELE1	BETA	SE	LOG10P	Associated protein	UniProt ID	Association type
rs6906908	G	A	-0.049188	0.00856691	8.02793	ACVRL1	P37023	Trans
rs2894203	G	A	-0.0490664	0.00857726	7.97389	ACVRL1	P37023	Trans
rs3130543	C	T	-0.0488445	0.00854233	7.96728	ACVRL1	P37023	Trans
rs9264304	G	C	-0.0486223	0.00850922	7.95743	ACVRL1	P37023	Trans
rs9264383	C	T	-0.0490507	0.00858997	7.94762	ACVRL1	P37023	Trans
rs9264240	G	T	-0.0487371	0.00854334	7.93348	ACVRL1	P37023	Trans
rs79093165	G	C	-0.048736	0.00854332	7.93317	ACVRL1	P37023	Trans
rs9264227	G	A	-0.0485015	0.00850227	7.93307	ACVRL1	P37023	Trans
rs79611767	C	T	-0.0486911	0.00853679	7.93088	ACVRL1	P37023	Trans
rs2394955	G	A	-0.0487673	0.00855031	7.93061	ACVRL1	P37023	Trans
rs9264495	C	T	-0.0489257	0.00858924	7.91174	ACVRL1	P37023	Trans
rs9264536	G	A	-0.048271	0.00854986	7.78412	ACVRL1	P37023	Trans
rs1980496	C	T	0.0411621	0.00731651	7.73394	ADA2	Q9NZK5	Trans
rs556025	C	T	-0.0425215	0.00756776	7.71596	ADA2	Q9NZK5	Trans
rs78279385	G	A	-0.042346	0.00756801	7.65734	ADA2	Q9NZK5	Trans
rs557011	C	T	-0.0425316	0.00765627	7.5569	ADA2	Q9NZK5	Trans
rs145976521	G	A	-0.36815	0.0120847	203.108	ADAM15	Q13444	Cis
rs71628688	G	T	-0.36784	0.0120985	202.312	ADAM15	Q13444	Cis
rs12725937	G	A	-0.366826	0.0123721	192.462	ADAM15	Q13444	Cis
rs74554503	G	A	-0.383925	0.0140721	163.166	ADAM15	Q13444	Cis
rs7414254	C	T	-0.33315	0.0128425	147.64	ADAM15	Q13444	Cis
rs11264431	C	T	0.186222	0.00755139	133.548	ADAM15	Q13444	Cis
rs75548401	G	A	0.67651	0.0438855	52.889	ADAM15	Q13444	Cis
rs35139284	C	T	-0.0469654	0.00802485	8.31495	ADAM9	Q13443	Trans
rs3104414	G	A	-0.0451083	0.00794531	7.86393	ADAM9	Q13443	Trans
rs35928237	C	T	-0.0423428	0.00760188	7.594	ADAM9	Q13443	Trans
rs34341844	G	A	-0.0420003	0.00759459	7.49526	ADAM9	Q13443	Trans
rs35656642	C	A	-0.0417045	0.00761079	7.37045	ADAM9	Q13443	Trans
rs9264227	G	A	0.0484954	0.00866025	7.66828	ADAMTS13	Q76LX8	Trans
rs9264495	C	T	0.0487241	0.00874782	7.59355	ADAMTS13	Q76LX8	Trans
rs9264536	G	A	0.0482428	0.00870775	7.51984	ADAMTS13	Q76LX8	Trans
rs6906908	G	A	0.0483003	0.00872526	7.50861	ADAMTS13	Q76LX8	Trans
rs3130543	C	T	0.0480982	0.00869932	7.49197	ADAMTS13	Q76LX8	Trans
rs2394955	G	A	0.0476943	0.00870748	7.36489	ADAMTS13	Q76LX8	Trans
rs2894203	G	A	0.0477097	0.00873602	7.32537	ADAMTS13	Q76LX8	Trans
rs9264304	G	C	0.04726	0.00866622	7.30602	ADAMTS13	Q76LX8	Trans
rs199442	G	A	-0.0510321	0.00803681	9.66635	ADAMTS8	Q9UP79	Trans
rs199449	G	A	-0.050843	0.00803544	9.6031	ADAMTS8	Q9UP79	Trans
rs200403	C	A	0.0503998	0.0080113	9.50136	ADAMTS8	Q9UP79	Trans
rs2532387	G	T	-0.0522774	0.00831517	9.48989	ADAMTS8	Q9UP79	Trans
rs199446	G	A	0.0504132	0.00802676	9.47213	ADAMTS8	Q9UP79	Trans
rs183211	G	A	-0.0504035	0.00802745	9.46727	ADAMTS8	Q9UP79	Trans
rs199437	T	A	-0.0502567	0.00802825	9.41451	ADAMTS8	Q9UP79	Trans
rs199438	G	A	-0.0502436	0.00802765	9.41127	ADAMTS8	Q9UP79	Trans
rs199520	G	A	0.0502142	0.00802424	9.40848	ADAMTS8	Q9UP79	Trans
rs199452	C	T	-0.0502419	0.00804717	9.36847	ADAMTS8	Q9UP79	Trans
rs199455	C	T	0.0498764	0.00801385	9.31397	ADAMTS8	Q9UP79	Trans
rs199521	G	C	0.0498479	0.00802607	9.27791	ADAMTS8	Q9UP79	Trans
rs1706726	G	T	-0.0504588	0.00812499	9.27673	ADAMTS8	Q9UP79	Trans
rs199454	G	A	0.0497628	0.00801888	9.26398	ADAMTS8	Q9UP79	Trans
rs199523	C	A	0.049764	0.00802633	9.24851	ADAMTS8	Q9UP79	Trans
rs199524	G	T	0.0497546	0.00802594	9.24607	ADAMTS8	Q9UP79	Trans
rs199453	C	T	-0.049656	0.0080275	9.20892	ADAMTS8	Q9UP79	Trans
rs2696591	G	A	-0.0505713	0.00817611	9.20758	ADAMTS8	Q9UP79	Trans
rs199530	G	A	0.0493711	0.00800616	9.15642	ADAMTS8	Q9UP79	Trans
rs199519	G	A	0.0493262	0.00801782	9.11645	ADAMTS8	Q9UP79	Trans
rs62073097	G	A	-0.0502443	0.0081857	9.07811	ADAMTS8	Q9UP79	Trans
rs113138968	C	T	-0.050205	0.00818324	9.07006	ADAMTS8	Q9UP79	Trans
rs2532392	G	A	-0.0501028	0.00819055	9.02106	ADAMTS8	Q9UP79	Trans
rs2532385	C	A	-0.0499653	0.00817565	9.00564	ADAMTS8	Q9UP79	Trans
rs2429438	G	C	-0.0508175	0.00831577	9.00426	ADAMTS8	Q9UP79	Trans
rs144416125	G	A	-0.0500395	0.00818878	9.00362	ADAMTS8	Q9UP79	Trans
rs3785884	G	A	-0.0496234	0.00812713	8.99043	ADAMTS8	Q9UP79	Trans
rs2696459	G	C	-0.0499395	0.00818077	8.98665	ADAMTS8	Q9UP79	Trans
rs9891103	C	T	-0.0495986	0.00812527	8.98595	ADAMTS8	Q9UP79	Trans
rs62063298	G	T	-0.0502621	0.0082368	8.98021	ADAMTS8	Q9UP79	Trans
rs7350980	G	A	-0.049624	0.00813975	8.96492	ADAMTS8	Q9UP79	Trans
rs2732715	C	T	-0.0498622	0.00817914	8.96426	ADAMTS8	Q9UP79	Trans
rs2458210	G	A	-0.0498599	0.00817939	8.96301	ADAMTS8	Q9UP79	Trans
rs62062137	G	A	-0.049897	0.00818934	8.9552	ADAMTS8	Q9UP79	Trans
rs445354	G	A	-0.0498225	0.00817776	8.95389	ADAMTS8	Q9UP79	Trans
rs112493812	G	A	-0.0497782	0.00817542	8.94392	ADAMTS8	Q9UP79	Trans
rs113520245	C	T	-0.0505623	0.00830853	8.93529	ADAMTS8	Q9UP79	Trans
rs377050127	C	CTTAT	-0.0502672	0.00826025	8.93487	ADAMTS8	Q9UP79	Trans
rs2429444	C	T	-0.049772	0.0081803	8.93201	ADAMTS8	Q9UP79	Trans
rs1918793	C	T	-0.0495418	0.00815404	8.90861	ADAMTS8	Q9UP79	Trans
rs55826010	G	A	-0.0491944	0.00809918	8.90392	ADAMTS8	Q9UP79	Trans
rs1724390	C	A	-0.0495611	0.00816707	8.8888	ADAMTS8	Q9UP79	Trans
rs1991556	G	A	-0.0498591	0.00821634	8.88848	ADAMTS8	Q9UP79	Trans
rs62055936	T	A	-0.0499173	0.00822602	8.88828	ADAMTS8	Q9UP79	Trans
rs8080583	C	A	-0.0493767	0.00813864	8.88485	ADAMTS8	Q9UP79	Trans
rs2066899	C	T	-0.049357	0.00813837	8.87884	ADAMTS8	Q9UP79	Trans
rs199527	G	A	0.0486197	0.00801724	8.87792	ADAMTS8	Q9UP79	Trans
rs593720	G	T	-0.0503148	0.00830021	8.87113	ADAMTS8	Q9UP79	Trans
rs6503457	G	T	-0.0493579	0.0081448	8.8662	ADAMTS8	Q9UP79	Trans
rs7218319	C	T	-0.0492958	0.00813928	8.85669	ADAMTS8	Q9UP79	Trans
rs55955207	C	A	-0.0500551	0.00826468	8.85666	ADAMTS8	Q9UP79	Trans
rs55735563	C	T	-0.0500551	0.00826468	8.85666	ADAMTS8	Q9UP79	Trans
rs113313727	G	A	-0.0494089	0.00817181	8.82902	ADAMTS8	Q9UP79	Trans
rs111920741	G	A	-0.0497637	0.00823063	8.82874	ADAMTS8	Q9UP79	Trans
rs10514904	C	T	-0.0494011	0.00817074	8.82858	ADAMTS8	Q9UP79	Trans
rs8070942	G	T	-0.0492315	0.00814467	8.8246	ADAMTS8	Q9UP79	Trans
rs16940904	C	T	-0.0493435	0.00817027	8.81052	ADAMTS8	Q9UP79	Trans
rs112950348	G	A	-0.0501503	0.00830572	8.80689	ADAMTS8	Q9UP79	Trans
rs62073155	G	A	-0.0493815	0.00818003	8.80366	ADAMTS8	Q9UP79	Trans
rs75330746	C	T	-0.0497176	0.00823653	8.80203	ADAMTS8	Q9UP79	Trans
rs74846646	G	A	-0.0496876	0.00823436	8.7965	ADAMTS8	Q9UP79	Trans
rs191247549	G	C	-0.0492864	0.00817852	8.77537	ADAMTS8	Q9UP79	Trans
rs2696423	G	A	-0.0492781	0.0081796	8.77051	ADAMTS8	Q9UP79	Trans
rs382104	G	A	-0.0492564	0.00817624	8.77005	ADAMTS8	Q9UP79	Trans
rs112310745	G	A	-0.0494872	0.00821608	8.76702	ADAMTS8	Q9UP79	Trans
rs199443	C	T	-0.0501868	0.00833461	8.76243	ADAMTS8	Q9UP79	Trans
rs199445	C	T	-0.0501869	0.0083352	8.76132	ADAMTS8	Q9UP79	Trans
rs2696444	G	A	-0.0491878	0.00818137	8.73744	ADAMTS8	Q9UP79	Trans
rs2532417	C	T	-0.0491633	0.00817785	8.73633	ADAMTS8	Q9UP79	Trans
rs2668669	G	C	-0.049238	0.00819074	8.73541	ADAMTS8	Q9UP79	Trans
rs2732669	G	A	-0.0491525	0.00817948	8.72958	ADAMTS8	Q9UP79	Trans
rs10221243	G	A	-0.0489378	0.00814767	8.72186	ADAMTS8	Q9UP79	Trans
rs2907478	G	T	-0.0490834	0.00817775	8.71035	ADAMTS8	Q9UP79	Trans
rs199447	C	T	-0.0500258	0.0083351	8.7097	ADAMTS8	Q9UP79	Trans
rs79772780	G	A	-0.0493329	0.00822261	8.70394	ADAMTS8	Q9UP79	Trans
rs113894932	G	C	-0.0490085	0.00816864	8.70376	ADAMTS8	Q9UP79	Trans
rs76402917	G	A	-0.0488403	0.00814225	8.7005	ADAMTS8	Q9UP79	Trans
rs62065453	C	T	-0.0491825	0.0082004	8.69832	ADAMTS8	Q9UP79	Trans
rs34677756	G	T	-0.0491627	0.0081973	8.69795	ADAMTS8	Q9UP79	Trans
rs62062813	G	A	-0.0490995	0.00819456	8.6827	ADAMTS8	Q9UP79	Trans
rs35524223	T	A	-0.0497272	0.0083001	8.6812	ADAMTS8	Q9UP79	Trans
rs62061848	C	T	-0.0493311	0.00823402	8.68113	ADAMTS8	Q9UP79	Trans
rs62062274	G	A	-0.0489493	0.008172	8.67777	ADAMTS8	Q9UP79	Trans
rs1724413	G	T	-0.0489305	0.00817212	8.67142	ADAMTS8	Q9UP79	Trans
rs2696626	G	A	-0.0488541	0.00816043	8.66933	ADAMTS8	Q9UP79	Trans
rs2732631	G	T	-0.048947	0.00817686	8.66753	ADAMTS8	Q9UP79	Trans
rs62055933	G	A	-0.0490225	0.00819072	8.6651	ADAMTS8	Q9UP79	Trans
rs56127309	G	A	-0.0492615	0.00823093	8.66457	ADAMTS8	Q9UP79	Trans
rs55974014	C	A	-0.0496478	0.00829571	8.66411	ADAMTS8	Q9UP79	Trans
rs2696458	C	T	-0.0489392	0.00818243	8.65413	ADAMTS8	Q9UP79	Trans
rs62062323	C	T	-0.0488627	0.00816995	8.65354	ADAMTS8	Q9UP79	Trans
rs62062286	C	T	-0.0488694	0.00817178	8.65212	ADAMTS8	Q9UP79	Trans
rs62061798	G	A	-0.0490108	0.00819657	8.64991	ADAMTS8	Q9UP79	Trans
rs2532384	C	A	-0.0488449	0.00816894	8.64968	ADAMTS8	Q9UP79	Trans
rs2696658	G	A	-0.048887	0.00817724	8.64721	ADAMTS8	Q9UP79	Trans
rs2732625	C	T	-0.0488551	0.0081758	8.63964	ADAMTS8	Q9UP79	Trans
rs62064668	G	A	-0.0488434	0.00817427	8.6388	ADAMTS8	Q9UP79	Trans
rs75691066	C	A	-0.0487612	0.00816057	8.63868	ADAMTS8	Q9UP79	Trans
rs62061717	T	A	-0.0490267	0.00820547	8.63776	ADAMTS8	Q9UP79	Trans
rs12149995	G	A	-0.0488209	0.00817122	8.6374	ADAMTS8	Q9UP79	Trans
rs1034927	C	T	-0.0488233	0.00817439	8.63199	ADAMTS8	Q9UP79	Trans
rs34782243	G	A	-0.0490145	0.00820754	8.62982	ADAMTS8	Q9UP79	Trans
rs112281640	C	CT	-0.0489666	0.00819953	8.62979	ADAMTS8	Q9UP79	Trans
rs62054761	C	T	-0.0490733	0.00821771	8.62917	ADAMTS8	Q9UP79	Trans
rs62054760	C	T	-0.0490721	0.00821775	8.62873	ADAMTS8	Q9UP79	Trans
rs2732593	C	T	-0.0487806	0.00816915	8.62829	ADAMTS8	Q9UP79	Trans
rs2668715	T	A	-0.0490072	0.00820763	8.62728	ADAMTS8	Q9UP79	Trans
rs374952396	G	T	0.0480187	0.00804218	8.62708	ADAMTS8	Q9UP79	Trans
rs62054762	G	T	-0.0490609	0.00821796	8.62468	ADAMTS8	Q9UP79	Trans
rs393838	G	C	-0.048748	0.00816579	8.62422	ADAMTS8	Q9UP79	Trans
rs17660228	G	A	-0.0487537	0.00816708	8.62355	ADAMTS8	Q9UP79	Trans
rs56328224	C	T	-0.0488222	0.00817967	8.62139	ADAMTS8	Q9UP79	Trans
rs12150506	G	A	-0.048753	0.00817222	8.61333	ADAMTS8	Q9UP79	Trans
rs55662347	G	A	-0.0487489	0.00817223	8.61198	ADAMTS8	Q9UP79	Trans
rs733966	C	T	-0.0487492	0.00817228	8.61198	ADAMTS8	Q9UP79	Trans
rs113793114	G	A	-0.0487661	0.00817537	8.61148	ADAMTS8	Q9UP79	Trans
rs12150515	G	T	-0.0487422	0.00817224	8.60979	ADAMTS8	Q9UP79	Trans
rs733968	C	T	-0.0487381	0.00817212	8.6087	ADAMTS8	Q9UP79	Trans
rs4283261	C	T	-0.0487381	0.00817212	8.6087	ADAMTS8	Q9UP79	Trans
rs75534191	G	A	-0.0487381	0.00817212	8.6087	ADAMTS8	Q9UP79	Trans
rs62062267	C	T	-0.0487391	0.00817234	8.60858	ADAMTS8	Q9UP79	Trans
rs62064674	C	A	-0.0487363	0.00817211	8.60813	ADAMTS8	Q9UP79	Trans
rs62062269	G	C	-0.0487362	0.00817222	8.60787	ADAMTS8	Q9UP79	Trans
rs112010353	C	T	-0.0489398	0.00820689	8.60686	ADAMTS8	Q9UP79	Trans
rs62062268	C	T	-0.048734	0.00817237	8.60684	ADAMTS8	Q9UP79	Trans
rs17652502	G	A	-0.0487279	0.00817204	8.60554	ADAMTS8	Q9UP79	Trans
rs62062283	C	A	-0.0487259	0.00817196	8.60504	ADAMTS8	Q9UP79	Trans
rs733969	G	A	-0.0487274	0.00817224	8.60497	ADAMTS8	Q9UP79	Trans
rs28439143	G	A	-0.0487675	0.00817915	8.60461	ADAMTS8	Q9UP79	Trans
rs78052495	C	T	-0.0489783	0.00821463	8.60436	ADAMTS8	Q9UP79	Trans
rs62062284	G	A	-0.0487225	0.0081719	8.60404	ADAMTS8	Q9UP79	Trans
rs111976319	C	A	-0.0487215	0.00817193	8.60366	ADAMTS8	Q9UP79	Trans
rs17574824	C	T	-0.0487168	0.00817136	8.60324	ADAMTS8	Q9UP79	Trans
rs11079729	C	A	-0.0487168	0.00817136	8.60324	ADAMTS8	Q9UP79	Trans
rs12150542	G	A	-0.0487168	0.00817136	8.60324	ADAMTS8	Q9UP79	Trans
rs12150090	C	T	-0.0487168	0.00817136	8.60324	ADAMTS8	Q9UP79	Trans
rs41437445	G	A	-0.0487168	0.00817136	8.60324	ADAMTS8	Q9UP79	Trans
rs12150438	C	T	-0.0487162	0.00817137	8.60302	ADAMTS8	Q9UP79	Trans
rs17653255	C	A	-0.048716	0.00817137	8.60296	ADAMTS8	Q9UP79	Trans
rs17653162	C	A	-0.0487156	0.00817137	8.60282	ADAMTS8	Q9UP79	Trans
rs17653193	G	A	-0.0487155	0.00817137	8.60279	ADAMTS8	Q9UP79	Trans
rs36076725	G	A	-0.048715	0.00817138	8.6026	ADAMTS8	Q9UP79	Trans
rs35833914	G	A	-0.048715	0.00817138	8.6026	ADAMTS8	Q9UP79	Trans
rs62064672	G	A	-0.0487196	0.0081722	8.60251	ADAMTS8	Q9UP79	Trans
rs62061807	C	T	-0.0487521	0.00817781	8.60222	ADAMTS8	Q9UP79	Trans
rs2732594	G	T	-0.0486861	0.00816875	8.59829	ADAMTS8	Q9UP79	Trans
rs62061813	G	A	-0.0487396	0.00817805	8.59767	ADAMTS8	Q9UP79	Trans
rs111952388	C	T	-0.0487388	0.00817808	8.59736	ADAMTS8	Q9UP79	Trans
rs55881134	G	A	-0.0486984	0.00817154	8.59688	ADAMTS8	Q9UP79	Trans
rs55893711	C	T	-0.048694	0.00817162	8.59533	ADAMTS8	Q9UP79	Trans
rs62063669	C	A	-0.0486916	0.00817149	8.59477	ADAMTS8	Q9UP79	Trans
rs77105679	G	A	-0.0486895	0.00817151	8.59405	ADAMTS8	Q9UP79	Trans
rs76618565	G	A	-0.0487059	0.00817444	8.59369	ADAMTS8	Q9UP79	Trans
rs62055890	C	T	-0.0487574	0.00818324	8.5934	ADAMTS8	Q9UP79	Trans
rs17573447	C	T	-0.0486819	0.00817099	8.5926	ADAMTS8	Q9UP79	Trans
rs78471340	G	A	-0.0489395	0.00821471	8.59166	ADAMTS8	Q9UP79	Trans
rs78962882	G	C	-0.0486869	0.00817255	8.5912	ADAMTS8	Q9UP79	Trans
rs62063788	C	T	-0.0486674	0.00817161	8.58668	ADAMTS8	Q9UP79	Trans
rs62064669	C	T	-0.0486696	0.00817251	8.58566	ADAMTS8	Q9UP79	Trans
rs10445338	G	A	-0.048665	0.00817188	8.5854	ADAMTS8	Q9UP79	Trans
rs2732643	C	T	-0.048707	0.00817917	8.58492	ADAMTS8	Q9UP79	Trans
rs62060915	G	A	-0.0487063	0.00817917	8.5847	ADAMTS8	Q9UP79	Trans
rs2696664	G	A	-0.0487063	0.00817917	8.5847	ADAMTS8	Q9UP79	Trans
rs77768866	C	T	-0.0486588	0.0081713	8.58449	ADAMTS8	Q9UP79	Trans
rs55913645	T	A	-0.0486628	0.00817201	8.58441	ADAMTS8	Q9UP79	Trans
rs62063850	G	A	-0.0486623	0.00817204	8.5842	ADAMTS8	Q9UP79	Trans
rs55736025	C	A	-0.0486604	0.008172	8.58365	ADAMTS8	Q9UP79	Trans
rs55886080	T	A	-0.0486604	0.008172	8.58365	ADAMTS8	Q9UP79	Trans
rs62063800	C	T	-0.0486581	0.0081719	8.58309	ADAMTS8	Q9UP79	Trans
rs17651887	G	A	-0.0486572	0.0081719	8.58282	ADAMTS8	Q9UP79	Trans
rs62063842	G	C	-0.0486572	0.0081719	8.58282	ADAMTS8	Q9UP79	Trans
rs113751038	C	CGTGTGT	-0.0489387	0.00821933	8.58253	ADAMTS8	Q9UP79	Trans
rs10445371	G	A	-0.0486555	0.00817183	8.58239	ADAMTS8	Q9UP79	Trans
rs62063794	T	A	-0.0486555	0.00817183	8.58239	ADAMTS8	Q9UP79	Trans
rs76357066	G	A	-0.0486555	0.00817183	8.58239	ADAMTS8	Q9UP79	Trans
rs62063795	C	T	-0.0486555	0.00817183	8.58239	ADAMTS8	Q9UP79	Trans
rs62063796	G	A	-0.0486555	0.00817183	8.58239	ADAMTS8	Q9UP79	Trans
rs62063797	G	C	-0.0486555	0.00817183	8.58239	ADAMTS8	Q9UP79	Trans
rs62063798	G	A	-0.0486555	0.00817183	8.58239	ADAMTS8	Q9UP79	Trans
rs1052551	G	A	-0.0486555	0.00817183	8.58239	ADAMTS8	Q9UP79	Trans
rs919462	C	T	-0.0486555	0.00817183	8.58237	ADAMTS8	Q9UP79	Trans
rs55649944	C	T	-0.0488994	0.00821283	8.58232	ADAMTS8	Q9UP79	Trans
rs919464	C	T	-0.0486552	0.00817183	8.58229	ADAMTS8	Q9UP79	Trans
rs113134013	C	T	-0.048655	0.00817183	8.58222	ADAMTS8	Q9UP79	Trans
rs62055956	C	T	-0.0487122	0.00818172	8.5817	ADAMTS8	Q9UP79	Trans
rs62062296	C	T	-0.0486422	0.0081717	8.57831	ADAMTS8	Q9UP79	Trans
rs41399444	C	T	-0.0486363	0.00817157	8.57668	ADAMTS8	Q9UP79	Trans
rs62055550	G	A	-0.0485826	0.00816274	8.57629	ADAMTS8	Q9UP79	Trans
rs74571696	G	A	-0.0486357	0.00817171	8.5762	ADAMTS8	Q9UP79	Trans
rs79698033	C	T	-0.0486357	0.00817171	8.5762	ADAMTS8	Q9UP79	Trans
rs12185233	G	C	-0.0486683	0.00817746	8.57566	ADAMTS8	Q9UP79	Trans
rs12150336	C	T	-0.0486352	0.00817192	8.57563	ADAMTS8	Q9UP79	Trans
rs17652449	G	C	-0.048639	0.0081729	8.57496	ADAMTS8	Q9UP79	Trans
rs62063668	C	T	-0.0486294	0.00817159	8.57438	ADAMTS8	Q9UP79	Trans
rs111240522	G	A	-0.0486279	0.00817138	8.5743	ADAMTS8	Q9UP79	Trans
rs62062289	G	C	-0.0486325	0.00817253	8.57357	ADAMTS8	Q9UP79	Trans
rs112578465	C	T	-0.0486233	0.00817149	8.5726	ADAMTS8	Q9UP79	Trans
rs55896111	G	A	-0.0489411	0.0082249	8.57258	ADAMTS8	Q9UP79	Trans
rs17652066	G	C	-0.0486584	0.0081778	8.57178	ADAMTS8	Q9UP79	Trans
rs62062293	C	A	-0.0486234	0.00817237	8.57092	ADAMTS8	Q9UP79	Trans
rs55979424	C	T	-0.0486721	0.00818072	8.57059	ADAMTS8	Q9UP79	Trans
rs62063783	C	T	-0.0486136	0.00817157	8.56926	ADAMTS8	Q9UP79	Trans
rs36039990	G	A	-0.0495196	0.00832415	8.56874	ADAMTS8	Q9UP79	Trans
rs17652036	G	A	-0.0486432	0.00817747	8.56751	ADAMTS8	Q9UP79	Trans
rs17652748	C	T	-0.0486059	0.00817168	8.56658	ADAMTS8	Q9UP79	Trans
rs62074566	C	T	-0.0486677	0.00818254	8.56566	ADAMTS8	Q9UP79	Trans
rs17661027	C	A	-0.0486469	0.00817922	8.56532	ADAMTS8	Q9UP79	Trans
rs55900347	G	A	-0.0486082	0.00817362	8.56359	ADAMTS8	Q9UP79	Trans
rs740711	G	A	-0.0485511	0.00816413	8.56335	ADAMTS8	Q9UP79	Trans
rs56234850	G	A	-0.0485881	0.00817118	8.56177	ADAMTS8	Q9UP79	Trans
rs62061795	C	A	-0.0485968	0.0081728	8.56144	ADAMTS8	Q9UP79	Trans
rs75412750	C	T	-0.0485956	0.00817279	8.56109	ADAMTS8	Q9UP79	Trans
rs62061802	T	A	-0.0485945	0.00817289	8.56055	ADAMTS8	Q9UP79	Trans
rs17573607	G	A	-0.0486145	0.00817626	8.5605	ADAMTS8	Q9UP79	Trans
rs63750417	C	T	-0.0485851	0.00817152	8.56015	ADAMTS8	Q9UP79	Trans
rs75229280	G	A	-0.0486131	0.00817629	8.56001	ADAMTS8	Q9UP79	Trans
rs35134656	C	CT	-0.0485802	0.00817081	8.5599	ADAMTS8	Q9UP79	Trans
rs62062796	G	A	-0.0486112	0.00817607	8.55982	ADAMTS8	Q9UP79	Trans
rs62061810	G	A	-0.0485904	0.00817291	8.55917	ADAMTS8	Q9UP79	Trans
rs62063782	G	T	-0.0485728	0.00816995	8.55916	ADAMTS8	Q9UP79	Trans
rs372810927	C	A	-0.0485807	0.0081714	8.55894	ADAMTS8	Q9UP79	Trans
rs62063801	G	T	-0.0485804	0.0081714	8.55883	ADAMTS8	Q9UP79	Trans
rs2163130	G	A	-0.0485797	0.00817139	8.55864	ADAMTS8	Q9UP79	Trans
rs1981997	G	A	-0.0485795	0.00817139	8.55857	ADAMTS8	Q9UP79	Trans
rs1981998	G	A	-0.0485795	0.00817139	8.55857	ADAMTS8	Q9UP79	Trans
rs62063781	G	T	-0.0485794	0.00817139	8.55853	ADAMTS8	Q9UP79	Trans
rs17651483	C	A	-0.0485793	0.00817138	8.55852	ADAMTS8	Q9UP79	Trans
rs17572627	T	A	-0.0485792	0.00817138	8.55848	ADAMTS8	Q9UP79	Trans
rs62063779	C	T	-0.0485792	0.00817141	8.55842	ADAMTS8	Q9UP79	Trans
rs56363731	G	A	-0.0485789	0.00817138	8.5584	ADAMTS8	Q9UP79	Trans
rs62061796	G	A	-0.0485869	0.00817272	8.5584	ADAMTS8	Q9UP79	Trans
rs17651549	C	T	-0.0485789	0.00817138	8.55839	ADAMTS8	Q9UP79	Trans
rs17572795	G	A	-0.0485786	0.00817138	8.5583	ADAMTS8	Q9UP79	Trans
rs62061803	C	A	-0.0485865	0.00817275	8.55821	ADAMTS8	Q9UP79	Trans
rs17651285	G	A	-0.048575	0.00817148	8.55693	ADAMTS8	Q9UP79	Trans
rs17651213	G	A	-0.0485747	0.00817149	8.5568	ADAMTS8	Q9UP79	Trans
rs17651243	G	A	-0.0485745	0.00817148	8.55675	ADAMTS8	Q9UP79	Trans
rs62063775	G	T	-0.0485735	0.00817149	8.55641	ADAMTS8	Q9UP79	Trans
rs62063305	G	A	-0.0485734	0.00817149	8.55637	ADAMTS8	Q9UP79	Trans
rs17651134	G	A	-0.0485734	0.00817149	8.55637	ADAMTS8	Q9UP79	Trans
rs62063306	C	A	-0.0485734	0.00817149	8.55637	ADAMTS8	Q9UP79	Trans
rs113909426	G	A	-0.0486011	0.00817618	8.55634	ADAMTS8	Q9UP79	Trans
rs754513	T	A	-0.048598	0.00817566	8.55633	ADAMTS8	Q9UP79	Trans
rs77527347	G	T	-0.0485711	0.00817153	8.55559	ADAMTS8	Q9UP79	Trans
rs112596352	G	A	-0.0485749	0.00817217	8.55555	ADAMTS8	Q9UP79	Trans
rs62061790	G	A	-0.0485748	0.00817217	8.55553	ADAMTS8	Q9UP79	Trans
rs78229689	G	A	-0.0485718	0.00817174	8.5554	ADAMTS8	Q9UP79	Trans
rs75242405	C	T	-0.0485651	0.00817158	8.5535	ADAMTS8	Q9UP79	Trans
rs17572893	G	A	-0.0485632	0.00817148	8.5531	ADAMTS8	Q9UP79	Trans
rs62063778	G	A	-0.0485632	0.00817155	8.55295	ADAMTS8	Q9UP79	Trans
rs55802590	G	C	-0.0485836	0.00817532	8.55232	ADAMTS8	Q9UP79	Trans
rs112102887	G	A	-0.0485662	0.00817268	8.55177	ADAMTS8	Q9UP79	Trans
rs17576695	T	A	-0.0485642	0.00817252	8.55141	ADAMTS8	Q9UP79	Trans
rs62061854	C	T	-0.0485765	0.00817505	8.55055	ADAMTS8	Q9UP79	Trans
rs727425	G	A	-0.048575	0.00817494	8.55026	ADAMTS8	Q9UP79	Trans
rs17661045	T	A	-0.048575	0.00817494	8.55025	ADAMTS8	Q9UP79	Trans
rs79923708	G	A	-0.0485658	0.00817343	8.5502	ADAMTS8	Q9UP79	Trans
rs1468240	T	A	-0.048573	0.00817502	8.54944	ADAMTS8	Q9UP79	Trans
rs112813897	G	A	-0.0485727	0.00817499	8.54943	ADAMTS8	Q9UP79	Trans
rs79959255	G	T	-0.0485507	0.00817138	8.54924	ADAMTS8	Q9UP79	Trans
rs2214258	G	C	-0.0487714	0.00820854	8.5492	ADAMTS8	Q9UP79	Trans
rs62064675	C	T	-0.0485499	0.00817137	8.549	ADAMTS8	Q9UP79	Trans
rs17577447	T	A	-0.0485713	0.00817498	8.54899	ADAMTS8	Q9UP79	Trans
rs17576779	C	T	-0.0485564	0.00817259	8.54877	ADAMTS8	Q9UP79	Trans
rs75652502	C	A	-0.0485716	0.00817516	8.54873	ADAMTS8	Q9UP79	Trans
rs17660464	C	A	-0.048556	0.00817259	8.54865	ADAMTS8	Q9UP79	Trans
rs17576989	C	A	-0.048557	0.00817278	8.54858	ADAMTS8	Q9UP79	Trans
rs77604208	C	T	-0.0485555	0.00817259	8.54845	ADAMTS8	Q9UP79	Trans
rs62061808	C	T	-0.0485553	0.00817258	8.5484	ADAMTS8	Q9UP79	Trans
rs3919455	C	T	-0.0487707	0.00820895	8.54819	ADAMTS8	Q9UP79	Trans
rs62063790	G	T	-0.0485495	0.00817178	8.5481	ADAMTS8	Q9UP79	Trans
rs112893440	G	A	-0.0485545	0.00817272	8.54789	ADAMTS8	Q9UP79	Trans
rs1918797	G	A	-0.048586	0.00817828	8.5474	ADAMTS8	Q9UP79	Trans
rs62061849	C	T	-0.048568	0.0081753	8.54729	ADAMTS8	Q9UP79	Trans
rs2532305	G	A	-0.0485855	0.00817828	8.54722	ADAMTS8	Q9UP79	Trans
rs62061812	C	T	-0.0485518	0.00817274	8.54699	ADAMTS8	Q9UP79	Trans
rs74373419	C	T	-0.0485447	0.00817163	8.5468	ADAMTS8	Q9UP79	Trans
rs2696585	G	A	-0.0485844	0.00817842	8.54661	ADAMTS8	Q9UP79	Trans
rs1406070	C	T	-0.0485844	0.00817842	8.54659	ADAMTS8	Q9UP79	Trans
rs17652961	G	A	-0.0485415	0.00817133	8.54636	ADAMTS8	Q9UP79	Trans
rs17572169	C	T	-0.0485433	0.00817162	8.54635	ADAMTS8	Q9UP79	Trans
rs7350928	C	T	-0.0485412	0.0081713	8.54631	ADAMTS8	Q9UP79	Trans
rs55972730	C	T	-0.0485412	0.0081713	8.54631	ADAMTS8	Q9UP79	Trans
rs2316954	G	A	-0.0485412	0.0081713	8.54631	ADAMTS8	Q9UP79	Trans
rs77138434	C	A	-0.0485412	0.0081713	8.54631	ADAMTS8	Q9UP79	Trans
rs77925835	C	T	-0.0485412	0.0081713	8.54631	ADAMTS8	Q9UP79	Trans
rs17659953	C	T	-0.0485412	0.0081713	8.54631	ADAMTS8	Q9UP79	Trans
rs62063296	C	T	-0.048543	0.00817163	8.54626	ADAMTS8	Q9UP79	Trans
rs75145092	T	A	-0.0485418	0.00817161	8.5459	ADAMTS8	Q9UP79	Trans
rs62063295	C	T	-0.0485413	0.00817161	8.54574	ADAMTS8	Q9UP79	Trans
rs112415880	G	A	-0.0485415	0.00817166	8.54573	ADAMTS8	Q9UP79	Trans
rs56294117	G	A	-0.0485412	0.00817165	8.54562	ADAMTS8	Q9UP79	Trans
rs62063292	C	T	-0.0485408	0.0081716	8.5456	ADAMTS8	Q9UP79	Trans
rs62063293	G	A	-0.0485407	0.0081716	8.54557	ADAMTS8	Q9UP79	Trans
rs76761511	C	A	-0.0485503	0.00817335	8.54533	ADAMTS8	Q9UP79	Trans
rs62060847	C	T	-0.0485372	0.00817131	8.545	ADAMTS8	Q9UP79	Trans
rs56100031	C	T	-0.0485372	0.00817131	8.545	ADAMTS8	Q9UP79	Trans
rs62057063	C	T	-0.0486423	0.0081892	8.54461	ADAMTS8	Q9UP79	Trans
rs62064660	G	A	-0.0485395	0.00817198	8.54446	ADAMTS8	Q9UP79	Trans
rs17650872	G	T	-0.0485552	0.00817468	8.54434	ADAMTS8	Q9UP79	Trans
rs62063294	G	A	-0.0485369	0.00817165	8.54426	ADAMTS8	Q9UP79	Trans
rs113989747	C	CA	-0.0485344	0.0081713	8.54412	ADAMTS8	Q9UP79	Trans
rs80020809	C	T	-0.0485456	0.00817329	8.54391	ADAMTS8	Q9UP79	Trans
rs1052594	G	C	-0.0485412	0.00817255	8.5439	ADAMTS8	Q9UP79	Trans
rs62060842	T	A	-0.0485315	0.00817133	8.5431	ADAMTS8	Q9UP79	Trans
rs62060843	C	T	-0.0485315	0.00817133	8.5431	ADAMTS8	Q9UP79	Trans
rs17577024	G	A	-0.0485459	0.00817382	8.543	ADAMTS8	Q9UP79	Trans
rs17660907	G	A	-0.0485461	0.0081741	8.54252	ADAMTS8	Q9UP79	Trans
rs17660936	C	T	-0.0485455	0.00817402	8.54247	ADAMTS8	Q9UP79	Trans
rs17660847	C	T	-0.0485452	0.00817399	8.54244	ADAMTS8	Q9UP79	Trans
rs62063859	G	A	-0.0485308	0.00817199	8.54163	ADAMTS8	Q9UP79	Trans
rs62060835	C	T	-0.048527	0.00817135	8.54161	ADAMTS8	Q9UP79	Trans
rs62060836	G	A	-0.048527	0.00817135	8.54161	ADAMTS8	Q9UP79	Trans
rs62064661	G	A	-0.0485313	0.00817222	8.54134	ADAMTS8	Q9UP79	Trans
rs62061847	G	A	-0.0485412	0.0081742	8.54073	ADAMTS8	Q9UP79	Trans
rs1476554	C	T	-0.0485281	0.00817201	8.54069	ADAMTS8	Q9UP79	Trans
rs55711941	C	T	-0.0485248	0.00817151	8.54059	ADAMTS8	Q9UP79	Trans
rs62060855	C	T	-0.0485224	0.00817157	8.53972	ADAMTS8	Q9UP79	Trans
rs974293	G	A	-0.0485198	0.00817136	8.53926	ADAMTS8	Q9UP79	Trans
rs17651093	G	A	-0.0485183	0.00817117	8.53914	ADAMTS8	Q9UP79	Trans
rs3912060	C	T	-0.0485305	0.0081739	8.53784	ADAMTS8	Q9UP79	Trans
rs12150628	C	T	-0.0485149	0.00817138	8.53763	ADAMTS8	Q9UP79	Trans
rs12150611	G	A	-0.0485149	0.00817138	8.53763	ADAMTS8	Q9UP79	Trans
rs62063686	G	A	-0.0485139	0.00817122	8.53761	ADAMTS8	Q9UP79	Trans
rs62063279	G	A	-0.0487016	0.0082033	8.53673	ADAMTS8	Q9UP79	Trans
rs62060809	G	A	-0.0485114	0.00817139	8.53649	ADAMTS8	Q9UP79	Trans
rs55831516	C	T	-0.0485102	0.00817139	8.5361	ADAMTS8	Q9UP79	Trans
rs12150570	G	A	-0.0485098	0.00817134	8.53606	ADAMTS8	Q9UP79	Trans
rs2696441	C	A	-0.0485733	0.00818215	8.53584	ADAMTS8	Q9UP79	Trans
rs56318865	G	A	-0.0485088	0.0081714	8.53561	ADAMTS8	Q9UP79	Trans
rs56041778	G	C	-0.0485088	0.0081714	8.53561	ADAMTS8	Q9UP79	Trans
rs55947022	G	A	-0.0485088	0.0081714	8.53561	ADAMTS8	Q9UP79	Trans
rs55929190	G	C	-0.0485088	0.0081714	8.53561	ADAMTS8	Q9UP79	Trans
rs56323408	C	T	-0.0485084	0.00817139	8.53549	ADAMTS8	Q9UP79	Trans
rs73984689	G	A	-0.0485837	0.00818444	8.53479	ADAMTS8	Q9UP79	Trans
rs78681971	C	T	-0.0485111	0.00817234	8.53458	ADAMTS8	Q9UP79	Trans
rs17660017	G	C	-0.0485068	0.00817163	8.53452	ADAMTS8	Q9UP79	Trans
rs62060853	G	A	-0.0485065	0.00817162	8.53446	ADAMTS8	Q9UP79	Trans
rs62063280	G	C	-0.0485821	0.00818446	8.53424	ADAMTS8	Q9UP79	Trans
rs1526128	C	T	-0.0487606	0.0082149	8.53356	ADAMTS8	Q9UP79	Trans
rs62060799	G	T	-0.0484999	0.00817145	8.53265	ADAMTS8	Q9UP79	Trans
rs62063263	G	C	-0.0487965	0.00822158	8.53235	ADAMTS8	Q9UP79	Trans
rs12150344	G	A	-0.048498	0.00817146	8.53202	ADAMTS8	Q9UP79	Trans
rs62060797	G	A	-0.0484976	0.00817146	8.5319	ADAMTS8	Q9UP79	Trans
rs17576200	G	A	-0.0484981	0.00817153	8.53189	ADAMTS8	Q9UP79	Trans
rs62060852	G	A	-0.0484981	0.00817153	8.53189	ADAMTS8	Q9UP79	Trans
rs17575773	C	T	-0.0484963	0.00817146	8.53145	ADAMTS8	Q9UP79	Trans
rs55780945	C	T	-0.0485018	0.00817252	8.53118	ADAMTS8	Q9UP79	Trans
rs1122380	C	T	-0.0485275	0.00817689	8.53112	ADAMTS8	Q9UP79	Trans
rs1724412	G	A	-0.0485783	0.00818548	8.53107	ADAMTS8	Q9UP79	Trans
rs62060795	C	T	-0.0484948	0.00817147	8.53096	ADAMTS8	Q9UP79	Trans
rs2668643	C	A	-0.0486953	0.00820548	8.5305	ADAMTS8	Q9UP79	Trans
rs62060792	T	A	-0.0484932	0.00817147	8.53042	ADAMTS8	Q9UP79	Trans
rs76307183	G	A	-0.048493	0.00817149	8.53031	ADAMTS8	Q9UP79	Trans
rs62060859	G	A	-0.0484916	0.00817147	8.52992	ADAMTS8	Q9UP79	Trans
rs12150127	G	A	-0.0484917	0.00817148	8.52991	ADAMTS8	Q9UP79	Trans
rs2316953	G	A	-0.0484905	0.0081715	8.5295	ADAMTS8	Q9UP79	Trans
rs2316952	G	C	-0.0484854	0.00817151	8.52782	ADAMTS8	Q9UP79	Trans
rs2316951	G	C	-0.0484852	0.00817151	8.52777	ADAMTS8	Q9UP79	Trans
rs2732688	C	T	-0.04857	0.00818586	8.52764	ADAMTS8	Q9UP79	Trans
rs17653906	G	A	-0.0484864	0.00817178	8.52762	ADAMTS8	Q9UP79	Trans
rs62060796	G	T	-0.048485	0.00817155	8.52762	ADAMTS8	Q9UP79	Trans
rs62061855	G	A	-0.0487983	0.00822441	8.52751	ADAMTS8	Q9UP79	Trans
rs76159289	G	T	-0.0484843	0.00817199	8.52655	ADAMTS8	Q9UP79	Trans
rs62060785	G	A	-0.0484796	0.00817152	8.52592	ADAMTS8	Q9UP79	Trans
rs62061770	G	C	-0.0484809	0.00817181	8.52579	ADAMTS8	Q9UP79	Trans
rs111364350	C	T	-0.0484821	0.0081721	8.52564	ADAMTS8	Q9UP79	Trans
rs62060786	C	T	-0.0484791	0.00817169	8.52545	ADAMTS8	Q9UP79	Trans
rs62060787	G	T	-0.0484791	0.00817169	8.52545	ADAMTS8	Q9UP79	Trans
rs62061788	G	A	-0.0484796	0.00817179	8.52542	ADAMTS8	Q9UP79	Trans
rs62061789	C	T	-0.0484796	0.00817179	8.5254	ADAMTS8	Q9UP79	Trans
rs17575556	G	A	-0.048478	0.00817152	8.52539	ADAMTS8	Q9UP79	Trans
rs79923630	G	T	-0.048479	0.00817173	8.52533	ADAMTS8	Q9UP79	Trans
rs62063266	C	T	-0.0485499	0.00818373	8.52524	ADAMTS8	Q9UP79	Trans
rs62061766	G	A	-0.0484786	0.00817172	8.52521	ADAMTS8	Q9UP79	Trans
rs17660398	C	T	-0.0484789	0.0081718	8.52517	ADAMTS8	Q9UP79	Trans
rs62063264	C	T	-0.0487788	0.00822241	8.52506	ADAMTS8	Q9UP79	Trans
rs55692232	G	A	-0.0484758	0.00817174	8.52429	ADAMTS8	Q9UP79	Trans
rs17660167	C	T	-0.0484751	0.00817165	8.52422	ADAMTS8	Q9UP79	Trans
rs3912061	C	T	-0.0484744	0.00817162	8.52405	ADAMTS8	Q9UP79	Trans
rs62060794	C	T	-0.0484741	0.00817161	8.524	ADAMTS8	Q9UP79	Trans
rs4074462	G	T	-0.0485313	0.0081813	8.52389	ADAMTS8	Q9UP79	Trans
rs62060767	G	A	-0.0484728	0.00817153	8.52372	ADAMTS8	Q9UP79	Trans
rs62060769	G	C	-0.0484728	0.00817153	8.52372	ADAMTS8	Q9UP79	Trans
rs1918798	G	A	-0.0485116	0.0081783	8.52328	ADAMTS8	Q9UP79	Trans
rs876944	G	T	-0.0484713	0.00817154	8.52319	ADAMTS8	Q9UP79	Trans
rs2532288	C	T	-0.0485668	0.00818771	8.52305	ADAMTS8	Q9UP79	Trans
rs56146262	C	A	-0.0485122	0.00817855	8.52299	ADAMTS8	Q9UP79	Trans
rs62063683	G	A	-0.0484716	0.0081717	8.52298	ADAMTS8	Q9UP79	Trans
rs111259120	C	T	-0.0484699	0.00817154	8.52273	ADAMTS8	Q9UP79	Trans
rs62060760	C	T	-0.0484687	0.00817155	8.52234	ADAMTS8	Q9UP79	Trans
rs74977736	G	C	-0.0484681	0.0081716	8.52207	ADAMTS8	Q9UP79	Trans
rs17575437	T	A	-0.0484679	0.00817155	8.52207	ADAMTS8	Q9UP79	Trans
rs79180862	C	T	-0.0484676	0.00817176	8.5216	ADAMTS8	Q9UP79	Trans
rs62063278	C	T	-0.0486529	0.00820316	8.52126	ADAMTS8	Q9UP79	Trans
rs2532291	G	A	-0.0485607	0.00818772	8.52108	ADAMTS8	Q9UP79	Trans
rs62061851	C	T	-0.0484846	0.008175	8.52087	ADAMTS8	Q9UP79	Trans
rs12150064	C	A	-0.0484638	0.00817159	8.52067	ADAMTS8	Q9UP79	Trans
rs62063682	G	A	-0.0484639	0.00817173	8.52047	ADAMTS8	Q9UP79	Trans
rs17653836	T	A	-0.0484629	0.00817158	8.52041	ADAMTS8	Q9UP79	Trans
rs62063677	C	T	-0.0484626	0.00817158	8.52033	ADAMTS8	Q9UP79	Trans
rs62063676	G	A	-0.0484622	0.00817157	8.5202	ADAMTS8	Q9UP79	Trans
rs62060858	G	C	-0.0484622	0.00817177	8.51981	ADAMTS8	Q9UP79	Trans
rs2141299	C	A	-0.0485564	0.00818778	8.51956	ADAMTS8	Q9UP79	Trans
rs74918686	G	C	-0.0485358	0.00818432	8.51954	ADAMTS8	Q9UP79	Trans
rs10514901	G	T	-0.0484805	0.00817504	8.51947	ADAMTS8	Q9UP79	Trans
rs62060768	G	A	-0.0484616	0.00817187	8.51943	ADAMTS8	Q9UP79	Trans
rs62063680	C	A	-0.0484607	0.00817177	8.51931	ADAMTS8	Q9UP79	Trans
rs62061800	G	C	-0.0488952	0.00824523	8.51898	ADAMTS8	Q9UP79	Trans
rs62063202	C	T	-0.0484889	0.00817677	8.51885	ADAMTS8	Q9UP79	Trans
rs62063200	C	T	-0.0484892	0.00817696	8.51858	ADAMTS8	Q9UP79	Trans
rs111424940	G	A	-0.0484876	0.00817703	8.51795	ADAMTS8	Q9UP79	Trans
rs60814418	C	T	-0.0484543	0.00817155	8.5177	ADAMTS8	Q9UP79	Trans
rs111724389	G	A	-0.0484853	0.00817682	8.5176	ADAMTS8	Q9UP79	Trans
rs4792845	C	T	-0.0485483	0.00818767	8.51718	ADAMTS8	Q9UP79	Trans
rs113260576	C	CCAACAA	-0.0484559	0.00817268	8.51602	ADAMTS8	Q9UP79	Trans
rs62055894	G	A	-0.04851	0.00818192	8.51583	ADAMTS8	Q9UP79	Trans
rs62061771	G	A	-0.0484989	0.00818056	8.51484	ADAMTS8	Q9UP79	Trans
rs55725840	T	A	-0.0485005	0.0081818	8.51297	ADAMTS8	Q9UP79	Trans
rs62055896	C	T	-0.0485002	0.00818181	8.51287	ADAMTS8	Q9UP79	Trans
rs62055901	G	A	-0.0484996	0.00818211	8.5121	ADAMTS8	Q9UP79	Trans
rs56082319	G	A	-0.0484943	0.008182	8.5106	ADAMTS8	Q9UP79	Trans
rs17577975	C	T	-0.0485204	0.00818832	8.50692	ADAMTS8	Q9UP79	Trans
rs2532298	G	A	-0.0485112	0.00818726	8.50597	ADAMTS8	Q9UP79	Trans
rs77849344	G	A	-0.0484807	0.00818222	8.50578	ADAMTS8	Q9UP79	Trans
rs113762994	C	T	-0.0484778	0.00818191	8.50542	ADAMTS8	Q9UP79	Trans
rs55991914	C	T	-0.0484709	0.00818106	8.50485	ADAMTS8	Q9UP79	Trans
rs62055945	G	A	-0.0484688	0.00818118	8.5039	ADAMTS8	Q9UP79	Trans
rs111374028	G	A	-0.0484643	0.00818117	8.50246	ADAMTS8	Q9UP79	Trans
rs62055903	C	A	-0.0484642	0.00818118	8.50244	ADAMTS8	Q9UP79	Trans
rs2696573	C	T	-0.0484995	0.00818717	8.50235	ADAMTS8	Q9UP79	Trans
rs113934115	C	T	-0.0484632	0.00818116	8.50213	ADAMTS8	Q9UP79	Trans
rs2902661	G	A	-0.0484492	0.00817907	8.50164	ADAMTS8	Q9UP79	Trans
rs34303488	C	T	-0.0484609	0.00818124	8.50125	ADAMTS8	Q9UP79	Trans
rs62055899	T	A	-0.0484681	0.00818288	8.50043	ADAMTS8	Q9UP79	Trans
rs2532297	G	A	-0.0484924	0.00818729	8.49984	ADAMTS8	Q9UP79	Trans
rs1918792	G	A	-0.0484902	0.00818729	8.49915	ADAMTS8	Q9UP79	Trans
rs75500942	C	A	-0.0484381	0.00817852	8.49907	ADAMTS8	Q9UP79	Trans
rs62054418	G	A	-0.048438	0.00817852	8.49906	ADAMTS8	Q9UP79	Trans
rs62060762	G	A	-0.0484011	0.00817242	8.49883	ADAMTS8	Q9UP79	Trans
rs62064431	C	A	-0.048626	0.00821049	8.49862	ADAMTS8	Q9UP79	Trans
rs17769552	G	A	-0.0486946	0.00822212	8.49855	ADAMTS8	Q9UP79	Trans
rs2109092	G	A	-0.0484874	0.0081874	8.49801	ADAMTS8	Q9UP79	Trans
rs62060864	C	T	-0.0484866	0.00818744	8.4977	ADAMTS8	Q9UP79	Trans
rs62055946	C	A	-0.0484489	0.00818126	8.49736	ADAMTS8	Q9UP79	Trans
rs2696571	G	C	-0.0484861	0.00818758	8.49727	ADAMTS8	Q9UP79	Trans
rs62055928	G	A	-0.0484492	0.00818146	8.49705	ADAMTS8	Q9UP79	Trans
rs17585214	C	T	-0.0484846	0.00818745	8.49704	ADAMTS8	Q9UP79	Trans
rs1528072	C	A	-0.0484851	0.00818756	8.49698	ADAMTS8	Q9UP79	Trans
rs2696570	G	A	-0.0484849	0.0081876	8.49683	ADAMTS8	Q9UP79	Trans
rs2532294	G	C	-0.0484835	0.00818745	8.49665	ADAMTS8	Q9UP79	Trans
rs145503157	C	CACG	-0.0484375	0.00817979	8.49648	ADAMTS8	Q9UP79	Trans
rs62064422	G	A	-0.0484027	0.00817497	8.49444	ADAMTS8	Q9UP79	Trans
rs55787105	G	A	-0.0484501	0.00818297	8.49443	ADAMTS8	Q9UP79	Trans
rs62061823	C	T	-0.0484027	0.00817511	8.49416	ADAMTS8	Q9UP79	Trans
rs80072429	G	A	-0.0484178	0.00817833	8.4929	ADAMTS8	Q9UP79	Trans
rs76311426	G	T	-0.0484178	0.00817833	8.4929	ADAMTS8	Q9UP79	Trans
rs12150621	G	T	-0.0484317	0.00818128	8.49175	ADAMTS8	Q9UP79	Trans
rs62055947	C	T	-0.0485712	0.0082051	8.49125	ADAMTS8	Q9UP79	Trans
rs17563800	C	T	-0.0484122	0.00817832	8.4911	ADAMTS8	Q9UP79	Trans
rs56295996	C	T	-0.0484122	0.00817832	8.4911	ADAMTS8	Q9UP79	Trans
rs56384960	G	A	-0.0484122	0.00817832	8.4911	ADAMTS8	Q9UP79	Trans
rs17563827	C	A	-0.0484122	0.00817832	8.4911	ADAMTS8	Q9UP79	Trans
rs62054421	G	A	-0.0484121	0.00817832	8.49109	ADAMTS8	Q9UP79	Trans
rs62064418	C	A	-0.0484902	0.00819155	8.49102	ADAMTS8	Q9UP79	Trans
rs62054429	G	A	-0.0484163	0.0081791	8.49095	ADAMTS8	Q9UP79	Trans
rs62066460	C	T	-0.0483264	0.00816398	8.49081	ADAMTS8	Q9UP79	Trans
rs56178230	G	A	-0.0484109	0.00817846	8.49041	ADAMTS8	Q9UP79	Trans
rs80157557	G	A	-0.0484109	0.00817846	8.49041	ADAMTS8	Q9UP79	Trans
rs62063786	G	A	-0.0483803	0.00817343	8.49016	ADAMTS8	Q9UP79	Trans
rs62063277	T	A	-0.0483795	0.00817333	8.49007	ADAMTS8	Q9UP79	Trans
rs62054413	G	C	-0.048408	0.00817834	8.48973	ADAMTS8	Q9UP79	Trans
rs62054414	G	A	-0.048408	0.00817834	8.48973	ADAMTS8	Q9UP79	Trans
rs62063265	G	A	-0.0484473	0.00818532	8.48906	ADAMTS8	Q9UP79	Trans
rs62054412	G	A	-0.0484058	0.00817833	8.48903	ADAMTS8	Q9UP79	Trans
rs28439278	C	T	-0.0484225	0.00818131	8.48873	ADAMTS8	Q9UP79	Trans
rs62054399	G	A	-0.048405	0.00817837	8.4887	ADAMTS8	Q9UP79	Trans
rs112556326	G	T	-0.0483191	0.00816403	8.48835	ADAMTS8	Q9UP79	Trans
rs17573907	C	T	-0.0483693	0.00817267	8.48805	ADAMTS8	Q9UP79	Trans
rs2957321	G	A	0.0484116	0.00817983	8.48804	ADAMTS8	Q9UP79	Trans
rs62061792	G	A	-0.0484849	0.00819226	8.48795	ADAMTS8	Q9UP79	Trans
rs17649138	G	A	-0.0484011	0.00817814	8.48789	ADAMTS8	Q9UP79	Trans
rs78917495	C	T	-0.0484123	0.00818007	8.4878	ADAMTS8	Q9UP79	Trans
rs55690782	G	A	-0.0483538	0.00817021	8.48774	ADAMTS8	Q9UP79	Trans
rs2902662	G	A	-0.0484002	0.00817813	8.48762	ADAMTS8	Q9UP79	Trans
rs62054389	G	A	-0.0484002	0.00817813	8.48762	ADAMTS8	Q9UP79	Trans
rs1880752	C	T	-0.0484	0.00817812	8.48753	ADAMTS8	Q9UP79	Trans
rs2864087	C	T	-0.0483995	0.00817813	8.48737	ADAMTS8	Q9UP79	Trans
rs17649162	G	C	-0.0483989	0.00817815	8.48713	ADAMTS8	Q9UP79	Trans
rs62054394	T	A	-0.0483988	0.00817815	8.48711	ADAMTS8	Q9UP79	Trans
rs113790915	G	C	-0.0483988	0.00817815	8.48711	ADAMTS8	Q9UP79	Trans
rs62054392	C	T	-0.0483987	0.00817815	8.48707	ADAMTS8	Q9UP79	Trans
rs4390635	C	T	-0.0483987	0.00817815	8.48707	ADAMTS8	Q9UP79	Trans
rs2532316	G	A	-0.0483983	0.00817828	8.4867	ADAMTS8	Q9UP79	Trans
rs17563718	C	T	-0.048398	0.00817826	8.48663	ADAMTS8	Q9UP79	Trans
rs62054397	C	T	-0.0483979	0.00817826	8.48661	ADAMTS8	Q9UP79	Trans
rs1526125	C	T	-0.0483979	0.00817826	8.48661	ADAMTS8	Q9UP79	Trans
rs2696514	C	T	-0.0493412	0.0083383	8.4854	ADAMTS8	Q9UP79	Trans
rs4401083	G	A	-0.0483924	0.00817849	8.48441	ADAMTS8	Q9UP79	Trans
rs199451	G	A	-0.0492672	0.00832643	8.48421	ADAMTS8	Q9UP79	Trans
rs62063282	G	A	-0.0483749	0.0081758	8.48388	ADAMTS8	Q9UP79	Trans
rs71375313	G	A	-0.048446	0.00818849	8.48259	ADAMTS8	Q9UP79	Trans
rs1526126	C	T	-0.0483902	0.00818016	8.48049	ADAMTS8	Q9UP79	Trans
rs17563923	G	A	-0.0483815	0.00817888	8.48012	ADAMTS8	Q9UP79	Trans
rs4617909	C	T	-0.0483766	0.00817823	8.4798	ADAMTS8	Q9UP79	Trans
rs62054425	C	T	-0.0483789	0.00817891	8.47925	ADAMTS8	Q9UP79	Trans
rs55907036	G	A	-0.0485152	0.00820196	8.47921	ADAMTS8	Q9UP79	Trans
rs112003311	G	A	-0.0492862	0.00833234	8.47916	ADAMTS8	Q9UP79	Trans
rs56371647	C	T	-0.0483941	0.00818165	8.47891	ADAMTS8	Q9UP79	Trans
rs62055889	G	A	-0.0484001	0.00818271	8.47882	ADAMTS8	Q9UP79	Trans
rs78440279	C	T	-0.0483713	0.00817874	8.47711	ADAMTS8	Q9UP79	Trans
rs62061793	C	A	-0.0484557	0.00819316	8.47682	ADAMTS8	Q9UP79	Trans
rs56201245	C	T	-0.0483611	0.00817719	8.47677	ADAMTS8	Q9UP79	Trans
rs62055957	C	A	-0.0483855	0.00818137	8.47667	ADAMTS8	Q9UP79	Trans
rs62055938	C	A	-0.0483869	0.00818162	8.47665	ADAMTS8	Q9UP79	Trans
rs35879086	G	A	-0.0483863	0.00818166	8.47639	ADAMTS8	Q9UP79	Trans
rs62054428	G	A	-0.0483672	0.0081791	8.47511	ADAMTS8	Q9UP79	Trans
rs55825513	G	A	-0.0484128	0.00818698	8.47478	ADAMTS8	Q9UP79	Trans
rs2532314	G	T	-0.0483599	0.00817808	8.4747	ADAMTS8	Q9UP79	Trans
rs62057062	G	A	-0.0483809	0.00818168	8.4746	ADAMTS8	Q9UP79	Trans
rs1918799	C	T	-0.0483589	0.00817809	8.47434	ADAMTS8	Q9UP79	Trans
rs35163442	G	A	-0.0483204	0.00817174	8.47406	ADAMTS8	Q9UP79	Trans
rs76885724	C	T	-0.0483758	0.00818141	8.47348	ADAMTS8	Q9UP79	Trans
rs2696590	G	C	-0.0483516	0.00817812	8.47195	ADAMTS8	Q9UP79	Trans
rs56301633	G	A	-0.0487578	0.00824697	8.47166	ADAMTS8	Q9UP79	Trans
rs62062290	C	A	-0.0483186	0.00817268	8.47165	ADAMTS8	Q9UP79	Trans
rs2532313	G	A	-0.0483507	0.00817812	8.47165	ADAMTS8	Q9UP79	Trans
rs77555455	G	A	-0.0483328	0.00817539	8.47109	ADAMTS8	Q9UP79	Trans
rs11079724	C	T	-0.0483704	0.00818192	8.47076	ADAMTS8	Q9UP79	Trans
rs2532308	G	A	-0.0483478	0.0081782	8.47055	ADAMTS8	Q9UP79	Trans
rs538628	G	C	-0.0492205	0.00832589	8.47042	ADAMTS8	Q9UP79	Trans
rs56400821	C	A	-0.0483562	0.00817975	8.47031	ADAMTS8	Q9UP79	Trans
rs62062280	C	T	-0.0483174	0.00817348	8.46976	ADAMTS8	Q9UP79	Trans
rs62056920	G	A	-0.0483615	0.00818103	8.46957	ADAMTS8	Q9UP79	Trans
rs62063854	G	A	-0.0485269	0.00820928	8.46906	ADAMTS8	Q9UP79	Trans
rs62057064	C	T	-0.0483611	0.00818173	8.46812	ADAMTS8	Q9UP79	Trans
rs62057067	C	T	-0.0483521	0.00818024	8.46805	ADAMTS8	Q9UP79	Trans
rs17652337	C	T	-0.0482957	0.0081709	8.46769	ADAMTS8	Q9UP79	Trans
rs62056912	G	T	-0.048361	0.00818199	8.46758	ADAMTS8	Q9UP79	Trans
rs62055884	C	T	-0.0483536	0.00818105	8.46701	ADAMTS8	Q9UP79	Trans
rs2532271	G	A	-0.0483944	0.00818797	8.46695	ADAMTS8	Q9UP79	Trans
rs56323832	G	A	-0.0483425	0.00817946	8.46645	ADAMTS8	Q9UP79	Trans
rs56110538	G	A	-0.0483272	0.00817694	8.46633	ADAMTS8	Q9UP79	Trans
rs55768605	C	A	-0.0482984	0.00817236	8.46575	ADAMTS8	Q9UP79	Trans
rs62062786	G	C	-0.0482933	0.00817158	8.46561	ADAMTS8	Q9UP79	Trans
rs3865315	C	T	-0.0480868	0.00813664	8.46557	ADAMTS8	Q9UP79	Trans
rs12948216	C	T	-0.048345	0.00818082	8.46464	ADAMTS8	Q9UP79	Trans
rs56108300	T	A	-0.0487318	0.00824644	8.46435	ADAMTS8	Q9UP79	Trans
rs28416808	C	T	-0.0482877	0.00817135	8.46424	ADAMTS8	Q9UP79	Trans
rs17687462	C	T	-0.0483408	0.00818041	8.46408	ADAMTS8	Q9UP79	Trans
rs74514268	G	A	-0.0483392	0.00818067	8.46307	ADAMTS8	Q9UP79	Trans
rs62055878	C	A	-0.0483361	0.00818046	8.46247	ADAMTS8	Q9UP79	Trans
rs62063271	G	A	-0.0482995	0.0081749	8.46127	ADAMTS8	Q9UP79	Trans
rs199457	C	T	-0.0491857	0.00832552	8.46011	ADAMTS8	Q9UP79	Trans
rs62060791	G	A	-0.0483145	0.00817841	8.45941	ADAMTS8	Q9UP79	Trans
rs7350923	C	T	-0.048325	0.00818025	8.45931	ADAMTS8	Q9UP79	Trans
rs36047693	G	C	-0.0483239	0.0081802	8.45904	ADAMTS8	Q9UP79	Trans
rs34195569	G	A	-0.0483229	0.00818021	8.45872	ADAMTS8	Q9UP79	Trans
rs12943085	G	A	-0.0483223	0.00818026	8.4584	ADAMTS8	Q9UP79	Trans
rs56080482	G	A	-0.0482845	0.00817406	8.45804	ADAMTS8	Q9UP79	Trans
rs76640332	G	A	-0.0484713	0.00820623	8.457	ADAMTS8	Q9UP79	Trans
rs2532278	C	A	-0.0483625	0.00818783	8.45697	ADAMTS8	Q9UP79	Trans
rs2532275	G	A	-0.0483625	0.00818783	8.45697	ADAMTS8	Q9UP79	Trans
rs62055871	G	A	-0.0483187	0.00818043	8.45693	ADAMTS8	Q9UP79	Trans
rs78026984	G	C	-0.0482684	0.00817203	8.4567	ADAMTS8	Q9UP79	Trans
rs2532273	C	T	-0.0483616	0.00818786	8.4566	ADAMTS8	Q9UP79	Trans
rs17585608	C	T	-0.0483601	0.00818778	8.45626	ADAMTS8	Q9UP79	Trans
rs2532272	G	A	-0.0483589	0.00818781	8.45585	ADAMTS8	Q9UP79	Trans
rs12150320	C	T	-0.0482983	0.00817799	8.45501	ADAMTS8	Q9UP79	Trans
rs62062791	G	A	-0.0482619	0.00817188	8.45492	ADAMTS8	Q9UP79	Trans
rs17689378	C	T	-0.0482874	0.00817622	8.45486	ADAMTS8	Q9UP79	Trans
rs2873268	G	A	-0.0482925	0.0081777	8.45368	ADAMTS8	Q9UP79	Trans
rs62056919	C	T	-0.0483297	0.00818424	8.45322	ADAMTS8	Q9UP79	Trans
rs62062772	C	T	-0.0482505	0.00817098	8.45294	ADAMTS8	Q9UP79	Trans
rs112916880	C	T	-0.0482714	0.00817496	8.45211	ADAMTS8	Q9UP79	Trans
rs79115768	C	T	-0.048245	0.00817108	8.45098	ADAMTS8	Q9UP79	Trans
rs113856644	G	A	-0.0482671	0.00817518	8.4503	ADAMTS8	Q9UP79	Trans
rs62055868	C	T	-0.0482946	0.00818062	8.44879	ADAMTS8	Q9UP79	Trans
rs10445335	T	A	-0.0482296	0.00817034	8.44742	ADAMTS8	Q9UP79	Trans
rs62055869	G	A	-0.048289	0.00818061	8.44702	ADAMTS8	Q9UP79	Trans
rs62062782	G	A	-0.0482356	0.00817159	8.44697	ADAMTS8	Q9UP79	Trans
rs62062769	G	A	-0.0482319	0.00817129	8.44634	ADAMTS8	Q9UP79	Trans
rs17650860	G	A	-0.0483998	0.00819975	8.44631	ADAMTS8	Q9UP79	Trans
rs17426174	G	C	-0.048286	0.00818054	8.44622	ADAMTS8	Q9UP79	Trans
rs62056928	C	T	-0.0482878	0.00818119	8.44555	ADAMTS8	Q9UP79	Trans
rs1406068	C	T	-0.0483227	0.00818735	8.44505	ADAMTS8	Q9UP79	Trans
rs1608956	T	A	-0.0482694	0.00817862	8.44449	ADAMTS8	Q9UP79	Trans
rs1608955	C	T	-0.0482693	0.00817862	8.44445	ADAMTS8	Q9UP79	Trans
rs17334894	G	A	-0.0482696	0.00817879	8.44423	ADAMTS8	Q9UP79	Trans
rs12150672	G	A	-0.0482682	0.00817877	8.44383	ADAMTS8	Q9UP79	Trans
rs34200189	C	T	-0.0486602	0.00824545	8.44332	ADAMTS8	Q9UP79	Trans
rs62054431	C	T	-0.0482645	0.00817858	8.44301	ADAMTS8	Q9UP79	Trans
rs62054432	C	A	-0.0482645	0.00817858	8.44301	ADAMTS8	Q9UP79	Trans
rs111497072	G	A	-0.0482645	0.00817858	8.44301	ADAMTS8	Q9UP79	Trans
rs12150332	C	T	-0.0482645	0.00817858	8.44301	ADAMTS8	Q9UP79	Trans
rs757055	C	T	-0.0482233	0.00817159	8.44301	ADAMTS8	Q9UP79	Trans
rs55978005	G	T	-0.0482335	0.00817375	8.4422	ADAMTS8	Q9UP79	Trans
rs17563501	C	T	-0.0482743	0.00818093	8.44167	ADAMTS8	Q9UP79	Trans
rs17426106	G	C	-0.048267	0.00817974	8.4416	ADAMTS8	Q9UP79	Trans
rs62054380	C	A	-0.0482735	0.00818094	8.44139	ADAMTS8	Q9UP79	Trans
rs75715199	G	A	-0.0482593	0.0081786	8.44128	ADAMTS8	Q9UP79	Trans
rs62054439	G	T	-0.0482593	0.0081786	8.44128	ADAMTS8	Q9UP79	Trans
rs17334944	G	A	-0.0482655	0.00817972	8.44116	ADAMTS8	Q9UP79	Trans
rs17426064	C	T	-0.0482639	0.0081797	8.44069	ADAMTS8	Q9UP79	Trans
rs62062771	G	A	-0.0482123	0.00817103	8.44053	ADAMTS8	Q9UP79	Trans
rs62062806	G	A	-0.0482283	0.00817376	8.44049	ADAMTS8	Q9UP79	Trans
rs74464991	C	A	-0.0482555	0.00817866	8.43996	ADAMTS8	Q9UP79	Trans
rs62062795	C	T	-0.0482206	0.00817289	8.43967	ADAMTS8	Q9UP79	Trans
rs62062785	G	T	-0.0482112	0.00817151	8.43927	ADAMTS8	Q9UP79	Trans
rs62053953	G	A	-0.0482418	0.00817717	8.43836	ADAMTS8	Q9UP79	Trans
rs111962225	G	C	-0.0481983	0.00817023	8.43755	ADAMTS8	Q9UP79	Trans
rs2696581	G	A	-0.0482204	0.00817404	8.43742	ADAMTS8	Q9UP79	Trans
rs62056913	C	T	-0.048292	0.00818673	8.43635	ADAMTS8	Q9UP79	Trans
rs62054832	C	A	-0.0482255	0.00817575	8.4358	ADAMTS8	Q9UP79	Trans
rs12150658	G	A	-0.0482414	0.00817894	8.43486	ADAMTS8	Q9UP79	Trans
rs56397077	C	A	-0.0482504	0.00818048	8.43483	ADAMTS8	Q9UP79	Trans
rs62055937	G	T	-0.0483853	0.00820368	8.43422	ADAMTS8	Q9UP79	Trans
rs75945623	C	T	-0.048179	0.00816872	8.43421	ADAMTS8	Q9UP79	Trans
rs75076131	C	A	-0.0482414	0.00818045	8.432	ADAMTS8	Q9UP79	Trans
rs62056916	C	T	-0.0482379	0.00818054	8.43072	ADAMTS8	Q9UP79	Trans
rs12150604	T	A	-0.0482323	0.00817961	8.43066	ADAMTS8	Q9UP79	Trans
rs62056917	G	T	-0.0482376	0.00818054	8.43064	ADAMTS8	Q9UP79	Trans
rs56290582	C	T	-0.0482374	0.00818056	8.43053	ADAMTS8	Q9UP79	Trans
rs4340365	C	T	-0.0482293	0.0081795	8.42992	ADAMTS8	Q9UP79	Trans
rs17688922	G	A	-0.0482386	0.0081816	8.42893	ADAMTS8	Q9UP79	Trans
rs56357543	C	T	-0.0482164	0.00817792	8.42879	ADAMTS8	Q9UP79	Trans
rs79589869	C	A	-0.048242	0.00818237	8.42858	ADAMTS8	Q9UP79	Trans
rs62056929	G	A	-0.0482318	0.00818072	8.42842	ADAMTS8	Q9UP79	Trans
rs62056927	G	A	-0.0482315	0.00818072	8.42831	ADAMTS8	Q9UP79	Trans
rs76294809	G	A	-0.0482322	0.00818141	8.42724	ADAMTS8	Q9UP79	Trans
rs62062799	G	T	-0.0481821	0.00817306	8.42697	ADAMTS8	Q9UP79	Trans
rs17688032	G	A	-0.048201	0.00817655	8.42643	ADAMTS8	Q9UP79	Trans
rs199456	C	T	-0.049101	0.00832937	8.42615	ADAMTS8	Q9UP79	Trans
rs2732658	G	A	-0.0488408	0.00828527	8.42606	ADAMTS8	Q9UP79	Trans
rs74579538	G	A	-0.0482194	0.00818038	8.42509	ADAMTS8	Q9UP79	Trans
rs62056932	G	C	-0.0484165	0.00821387	8.42499	ADAMTS8	Q9UP79	Trans
rs62063269	G	A	-0.0482052	0.00817881	8.42347	ADAMTS8	Q9UP79	Trans
rs1568949	G	A	-0.0482142	0.00818036	8.42345	ADAMTS8	Q9UP79	Trans
rs34097347	C	A	-0.048422	0.00821605	8.42261	ADAMTS8	Q9UP79	Trans
rs1105569	C	T	-0.048211	0.00818037	8.42238	ADAMTS8	Q9UP79	Trans
rs62057073	C	T	-0.0482887	0.00819369	8.42212	ADAMTS8	Q9UP79	Trans
rs4609898	G	A	-0.0482114	0.00818063	8.42203	ADAMTS8	Q9UP79	Trans
rs75310534	C	T	-0.0482102	0.00818054	8.42182	ADAMTS8	Q9UP79	Trans
rs56205560	T	A	-0.0482016	0.00817977	8.4205	ADAMTS8	Q9UP79	Trans
rs77426526	G	A	-0.0481388	0.00816916	8.42041	ADAMTS8	Q9UP79	Trans
rs4479289	G	A	-0.0482047	0.00818049	8.42012	ADAMTS8	Q9UP79	Trans
rs4605208	G	C	-0.0482033	0.00818048	8.41969	ADAMTS8	Q9UP79	Trans
rs62056946	G	A	-0.0481997	0.00817999	8.41949	ADAMTS8	Q9UP79	Trans
rs74903707	G	A	-0.0481579	0.00817318	8.41892	ADAMTS8	Q9UP79	Trans
rs2873269	C	T	-0.0481731	0.00817582	8.41881	ADAMTS8	Q9UP79	Trans
rs111751251	C	T	-0.0489771	0.00831238	8.41861	ADAMTS8	Q9UP79	Trans
rs76007856	G	A	-0.0481994	0.00818041	8.41857	ADAMTS8	Q9UP79	Trans
rs56046792	C	T	-0.0481991	0.0081804	8.41849	ADAMTS8	Q9UP79	Trans
rs62055701	G	A	-0.0484678	0.00822621	8.41813	ADAMTS8	Q9UP79	Trans
rs111415173	C	T	-0.0481976	0.00818039	8.41805	ADAMTS8	Q9UP79	Trans
rs2732596	C	T	-0.0488065	0.00828384	8.41784	ADAMTS8	Q9UP79	Trans
rs2316773	C	T	-0.0481225	0.00816778	8.41777	ADAMTS8	Q9UP79	Trans
rs62055702	C	T	-0.0484664	0.00822644	8.41723	ADAMTS8	Q9UP79	Trans
rs62061727	G	T	-0.0481283	0.00816944	8.41652	ADAMTS8	Q9UP79	Trans
rs62061732	G	T	-0.0481327	0.00817022	8.41645	ADAMTS8	Q9UP79	Trans
rs1880750	T	A	-0.0481918	0.00818032	8.41631	ADAMTS8	Q9UP79	Trans
rs17649019	G	A	-0.0481892	0.00817997	8.41614	ADAMTS8	Q9UP79	Trans
rs56329743	G	A	-0.048167	0.00817629	8.41597	ADAMTS8	Q9UP79	Trans
rs3029044	C	CAGGTGG	-0.0481772	0.00817807	8.41589	ADAMTS8	Q9UP79	Trans
rs62056878	C	T	-0.0481991	0.00818192	8.41563	ADAMTS8	Q9UP79	Trans
rs55989971	G	A	-0.0481858	0.00818003	8.41494	ADAMTS8	Q9UP79	Trans
rs62061731	C	A	-0.0481264	0.00816998	8.41487	ADAMTS8	Q9UP79	Trans
rs78487840	C	T	-0.0481694	0.00817749	8.41449	ADAMTS8	Q9UP79	Trans
rs62054825	G	A	-0.0481596	0.00817609	8.41398	ADAMTS8	Q9UP79	Trans
rs62055515	G	T	-0.0481419	0.0081735	8.4132	ADAMTS8	Q9UP79	Trans
rs62055517	C	T	-0.0481414	0.0081735	8.41302	ADAMTS8	Q9UP79	Trans
rs76380490	C	T	-0.0481726	0.00817926	8.41214	ADAMTS8	Q9UP79	Trans
rs16940681	G	C	-0.0481685	0.00817903	8.41127	ADAMTS8	Q9UP79	Trans
rs62061816	C	A	-0.0481426	0.00817492	8.41075	ADAMTS8	Q9UP79	Trans
rs2942170	C	T	-0.0481538	0.00817714	8.41011	ADAMTS8	Q9UP79	Trans
rs56136075	C	A	-0.0481085	0.00816949	8.41003	ADAMTS8	Q9UP79	Trans
rs75690239	C	T	-0.0481094	0.00816964	8.41003	ADAMTS8	Q9UP79	Trans
rs62061719	C	T	-0.0481037	0.00816877	8.40985	ADAMTS8	Q9UP79	Trans
rs62054841	G	A	-0.0481087	0.00816968	8.40975	ADAMTS8	Q9UP79	Trans
rs62054842	C	T	-0.0481081	0.00816968	8.40955	ADAMTS8	Q9UP79	Trans
rs56026128	G	C	-0.0481607	0.00817866	8.40947	ADAMTS8	Q9UP79	Trans
rs10445370	G	A	-0.0481069	0.00816969	8.40915	ADAMTS8	Q9UP79	Trans
rs113120855	C	T	-0.0481535	0.00817764	8.4091	ADAMTS8	Q9UP79	Trans
rs62063171	C	T	-0.0481522	0.00817758	8.40878	ADAMTS8	Q9UP79	Trans
rs55669501	G	A	-0.0481515	0.00817756	8.4086	ADAMTS8	Q9UP79	Trans
rs56249080	G	T	-0.0481029	0.00816957	8.40811	ADAMTS8	Q9UP79	Trans
rs55996632	C	T	-0.0481061	0.00817015	8.40801	ADAMTS8	Q9UP79	Trans
rs7224296	G	A	0.0453	0.00769364	8.40789	ADAMTS8	Q9UP79	Trans
rs56257094	G	A	-0.0481489	0.00817766	8.40757	ADAMTS8	Q9UP79	Trans
rs76329216	G	A	-0.0481008	0.00816953	8.4075	ADAMTS8	Q9UP79	Trans
rs62061725	G	C	-0.0481005	0.00816964	8.40721	ADAMTS8	Q9UP79	Trans
rs55673092	G	A	-0.0480993	0.00816953	8.40699	ADAMTS8	Q9UP79	Trans
rs12150104	G	A	-0.0480994	0.00816965	8.4068	ADAMTS8	Q9UP79	Trans
rs81632	T	A	-0.048145	0.00817752	8.40659	ADAMTS8	Q9UP79	Trans
rs62054859	G	A	-0.0480947	0.00816956	8.40547	ADAMTS8	Q9UP79	Trans
rs1724397	C	T	-0.0481761	0.0081834	8.40545	ADAMTS8	Q9UP79	Trans
rs62055460	G	C	-0.048094	0.00816956	8.40525	ADAMTS8	Q9UP79	Trans
rs62054857	G	A	-0.0480939	0.00816958	8.40519	ADAMTS8	Q9UP79	Trans
rs62055461	C	T	-0.0480932	0.00816956	8.40498	ADAMTS8	Q9UP79	Trans
rs9912279	C	T	-0.0482182	0.0081909	8.40479	ADAMTS8	Q9UP79	Trans
rs739642	C	A	-0.0480932	0.00816973	8.40467	ADAMTS8	Q9UP79	Trans
rs62055697	C	T	-0.0481377	0.00817744	8.40438	ADAMTS8	Q9UP79	Trans
rs62055465	T	A	-0.0480901	0.00816957	8.40398	ADAMTS8	Q9UP79	Trans
rs74457229	C	T	-0.0480836	0.00816859	8.40374	ADAMTS8	Q9UP79	Trans
rs62055466	G	A	-0.0480886	0.00816957	8.40348	ADAMTS8	Q9UP79	Trans
rs12150460	G	T	-0.0480898	0.00816981	8.40342	ADAMTS8	Q9UP79	Trans
rs55874169	G	A	-0.0480894	0.0081698	8.40331	ADAMTS8	Q9UP79	Trans
rs2106785	C	T	-0.0485019	0.0082401	8.4029	ADAMTS8	Q9UP79	Trans
rs56036719	C	T	-0.0480862	0.0081696	8.40269	ADAMTS8	Q9UP79	Trans
rs2668623	C	T	-0.048971	0.00831992	8.40268	ADAMTS8	Q9UP79	Trans
rs12150576	G	A	-0.0480861	0.0081697	8.40245	ADAMTS8	Q9UP79	Trans
rs56327054	G	C	-0.0480844	0.00816951	8.40227	ADAMTS8	Q9UP79	Trans
rs62061720	C	T	-0.0480853	0.00816967	8.40223	ADAMTS8	Q9UP79	Trans
rs55781174	C	T	-0.0480839	0.00816959	8.40196	ADAMTS8	Q9UP79	Trans
rs16940633	G	A	-0.0481299	0.00817742	8.4019	ADAMTS8	Q9UP79	Trans
rs12150516	C	T	-0.0480827	0.00816961	8.40151	ADAMTS8	Q9UP79	Trans
rs75839508	G	A	-0.0481016	0.00817284	8.40148	ADAMTS8	Q9UP79	Trans
rs17650335	G	A	-0.048081	0.00816968	8.40085	ADAMTS8	Q9UP79	Trans
rs77819001	C	A	-0.0481586	0.00818288	8.40082	ADAMTS8	Q9UP79	Trans
rs55962674	C	T	-0.0481595	0.00818306	8.40075	ADAMTS8	Q9UP79	Trans
rs62054378	C	A	-0.0481583	0.00818288	8.4007	ADAMTS8	Q9UP79	Trans
rs62061821	G	A	-0.0482025	0.0081904	8.40069	ADAMTS8	Q9UP79	Trans
rs17650417	G	T	-0.0480763	0.00816905	8.40052	ADAMTS8	Q9UP79	Trans
rs78077519	G	A	-0.048079	0.00816967	8.40021	ADAMTS8	Q9UP79	Trans
rs17650258	G	A	-0.0480784	0.00816969	8.39999	ADAMTS8	Q9UP79	Trans
rs62055477	C	A	-0.0480773	0.00816959	8.3998	ADAMTS8	Q9UP79	Trans
rs76667867	G	C	-0.0481552	0.00818292	8.39966	ADAMTS8	Q9UP79	Trans
rs366858	C	T	-0.0481251	0.00817779	8.39965	ADAMTS8	Q9UP79	Trans
rs62055478	C	T	-0.0480761	0.0081696	8.39944	ADAMTS8	Q9UP79	Trans
rs78637438	G	A	-0.0480761	0.00816959	8.39941	ADAMTS8	Q9UP79	Trans
rs10514879	C	T	-0.0481405	0.0081806	8.39933	ADAMTS8	Q9UP79	Trans
rs2316783	G	C	-0.0480758	0.00816968	8.39916	ADAMTS8	Q9UP79	Trans
rs62063201	C	T	-0.0483896	0.00822353	8.39818	ADAMTS8	Q9UP79	Trans
rs55943044	G	A	-0.0481773	0.00818761	8.39788	ADAMTS8	Q9UP79	Trans
rs4479288	G	A	-0.0481404	0.00818137	8.39782	ADAMTS8	Q9UP79	Trans
rs17663792	C	T	-0.0487505	0.0082851	8.39774	ADAMTS8	Q9UP79	Trans
rs62056933	G	A	-0.0483253	0.00821308	8.39728	ADAMTS8	Q9UP79	Trans
rs2732660	G	C	-0.0487488	0.00828515	8.39711	ADAMTS8	Q9UP79	Trans
rs2696438	C	A	-0.0487489	0.00828517	8.39709	ADAMTS8	Q9UP79	Trans
rs62054382	C	T	-0.0481336	0.00818066	8.39699	ADAMTS8	Q9UP79	Trans
rs62063163	C	T	-0.0481175	0.00817833	8.39622	ADAMTS8	Q9UP79	Trans
rs62063164	C	T	-0.0481175	0.00817833	8.39622	ADAMTS8	Q9UP79	Trans
rs140412994	C	CTCAA	-0.0483516	0.00821828	8.39591	ADAMTS8	Q9UP79	Trans
rs62055483	C	T	-0.0480649	0.0081696	8.39583	ADAMTS8	Q9UP79	Trans
rs78238042	G	A	-0.0480644	0.0081696	8.39566	ADAMTS8	Q9UP79	Trans
rs17334923	C	T	-0.0480811	0.00817257	8.39541	ADAMTS8	Q9UP79	Trans
rs112073200	G	C	-0.0481145	0.00817838	8.39517	ADAMTS8	Q9UP79	Trans
rs112155389	G	A	-0.0481092	0.00817771	8.39474	ADAMTS8	Q9UP79	Trans
rs17564703	C	T	-0.0480607	0.00816965	8.39438	ADAMTS8	Q9UP79	Trans
rs2106784	C	T	-0.0480612	0.00816973	8.39436	ADAMTS8	Q9UP79	Trans
rs62053954	G	A	-0.0481042	0.00817708	8.39432	ADAMTS8	Q9UP79	Trans
rs62059003	C	T	-0.0480605	0.00816964	8.3943	ADAMTS8	Q9UP79	Trans
rs17575850	C	A	-0.048084	0.00817364	8.3943	ADAMTS8	Q9UP79	Trans
rs62058968	G	A	-0.0480607	0.0081697	8.39428	ADAMTS8	Q9UP79	Trans
rs17659731	G	A	-0.0480835	0.00817364	8.39417	ADAMTS8	Q9UP79	Trans
rs647483	C	T	-0.0481064	0.00817768	8.39387	ADAMTS8	Q9UP79	Trans
rs17564493	C	T	-0.0480586	0.00816964	8.39374	ADAMTS8	Q9UP79	Trans
rs17688944	T	A	-0.0481167	0.00817955	8.39366	ADAMTS8	Q9UP79	Trans
rs55673340	C	T	-0.0480588	0.00816978	8.39353	ADAMTS8	Q9UP79	Trans
rs17687571	G	A	-0.0481038	0.00817744	8.3935	ADAMTS8	Q9UP79	Trans
rs17760817	G	C	-0.0481038	0.00817744	8.3935	ADAMTS8	Q9UP79	Trans
rs62053951	G	C	-0.0481033	0.00817745	8.39334	ADAMTS8	Q9UP79	Trans
rs62053946	C	T	-0.0481033	0.00817745	8.39332	ADAMTS8	Q9UP79	Trans
rs62053947	G	A	-0.0481033	0.00817745	8.39332	ADAMTS8	Q9UP79	Trans
rs62064420	G	C	-0.0481347	0.00818282	8.39324	ADAMTS8	Q9UP79	Trans
rs8078495	G	A	-0.048057	0.00816963	8.39322	ADAMTS8	Q9UP79	Trans
rs383241	G	A	-0.0481026	0.00817743	8.39312	ADAMTS8	Q9UP79	Trans
rs17762073	C	A	-0.0481014	0.00817725	8.39308	ADAMTS8	Q9UP79	Trans
rs56002706	C	T	-0.0480564	0.00816963	8.39304	ADAMTS8	Q9UP79	Trans
rs62055662	C	T	-0.0481021	0.00817745	8.39293	ADAMTS8	Q9UP79	Trans
rs17760577	C	T	-0.0481016	0.00817741	8.39285	ADAMTS8	Q9UP79	Trans
rs17760733	G	T	-0.0481018	0.00817745	8.39285	ADAMTS8	Q9UP79	Trans
rs241020	C	A	-0.0481015	0.00817742	8.39278	ADAMTS8	Q9UP79	Trans
rs111273167	C	T	-0.0481013	0.00817741	8.39276	ADAMTS8	Q9UP79	Trans
rs1476127	G	A	-0.0480554	0.00816962	8.39273	ADAMTS8	Q9UP79	Trans
rs757500	C	A	-0.0481035	0.00817781	8.39272	ADAMTS8	Q9UP79	Trans
rs77092481	C	T	-0.0480562	0.00816977	8.39272	ADAMTS8	Q9UP79	Trans
rs241023	G	A	-0.0481011	0.00817744	8.39263	ADAMTS8	Q9UP79	Trans
rs241026	G	A	-0.0481011	0.00817745	8.39261	ADAMTS8	Q9UP79	Trans
rs241028	C	T	-0.0481011	0.00817746	8.3926	ADAMTS8	Q9UP79	Trans
rs62058965	G	C	-0.0480549	0.00816962	8.39257	ADAMTS8	Q9UP79	Trans
rs241024	C	T	-0.0481008	0.00817744	8.39253	ADAMTS8	Q9UP79	Trans
rs241035	C	T	-0.0481002	0.00817749	8.39226	ADAMTS8	Q9UP79	Trans
rs767059	G	C	-0.0480539	0.00816962	8.39226	ADAMTS8	Q9UP79	Trans
rs12150141	G	A	-0.0481072	0.0081787	8.39222	ADAMTS8	Q9UP79	Trans
rs241033	G	A	-0.0480998	0.00817745	8.3922	ADAMTS8	Q9UP79	Trans
rs767056	C	T	-0.0480537	0.00816962	8.39218	ADAMTS8	Q9UP79	Trans
rs62055488	C	T	-0.0480526	0.00816958	8.3919	ADAMTS8	Q9UP79	Trans
rs681485	C	A	-0.0480838	0.00817493	8.39183	ADAMTS8	Q9UP79	Trans
rs453997	C	T	-0.0480992	0.0081776	8.39172	ADAMTS8	Q9UP79	Trans
rs4609899	C	T	-0.0481221	0.0081816	8.39151	ADAMTS8	Q9UP79	Trans
rs422112	G	A	-0.0480985	0.00817761	8.39148	ADAMTS8	Q9UP79	Trans
rs79073784	G	C	-0.0480975	0.00817745	8.39145	ADAMTS8	Q9UP79	Trans
rs56249311	C	T	-0.0480519	0.0081697	8.39145	ADAMTS8	Q9UP79	Trans
rs113728380	C	T	-0.0480952	0.00817714	8.3913	ADAMTS8	Q9UP79	Trans
rs77220413	G	A	-0.0480883	0.00817597	8.39128	ADAMTS8	Q9UP79	Trans
rs55788597	T	A	-0.0480514	0.0081697	8.39128	ADAMTS8	Q9UP79	Trans
rs434598	G	A	-0.048096	0.00817732	8.3912	ADAMTS8	Q9UP79	Trans
rs413844	G	A	-0.0480976	0.00817762	8.39118	ADAMTS8	Q9UP79	Trans
rs241037	G	T	-0.0480977	0.00817764	8.39116	ADAMTS8	Q9UP79	Trans
rs434428	G	A	-0.0480954	0.00817731	8.39104	ADAMTS8	Q9UP79	Trans
rs56378021	C	T	-0.0481093	0.00817971	8.39098	ADAMTS8	Q9UP79	Trans
rs62054824	C	T	-0.0480928	0.00817703	8.39074	ADAMTS8	Q9UP79	Trans
rs17687667	G	A	-0.048094	0.00817742	8.3904	ADAMTS8	Q9UP79	Trans
rs2532235	G	A	-0.0487278	0.00828523	8.39031	ADAMTS8	Q9UP79	Trans
rs17564223	C	T	-0.0480485	0.0081698	8.39016	ADAMTS8	Q9UP79	Trans
rs448830	G	A	-0.0480913	0.00817722	8.38989	ADAMTS8	Q9UP79	Trans
rs62055689	G	A	-0.0480917	0.00817748	8.38953	ADAMTS8	Q9UP79	Trans
rs76333921	C	T	-0.0480889	0.00817716	8.38924	ADAMTS8	Q9UP79	Trans
rs76453925	C	T	-0.0480889	0.00817716	8.38924	ADAMTS8	Q9UP79	Trans
rs17688296	C	T	-0.0480875	0.008177	8.38909	ADAMTS8	Q9UP79	Trans
rs449501	G	A	-0.0480861	0.00817708	8.3885	ADAMTS8	Q9UP79	Trans
rs62053959	C	T	-0.048101	0.00817969	8.38836	ADAMTS8	Q9UP79	Trans
rs62053948	C	T	-0.0480883	0.0081777	8.38802	ADAMTS8	Q9UP79	Trans
rs62055879	G	A	-0.0481018	0.00818026	8.38754	ADAMTS8	Q9UP79	Trans
rs77310586	G	C	-0.048081	0.00817681	8.38737	ADAMTS8	Q9UP79	Trans
rs62056862	C	T	-0.0480818	0.00817711	8.38707	ADAMTS8	Q9UP79	Trans
rs2158474	G	C	-0.0480778	0.00817685	8.38627	ADAMTS8	Q9UP79	Trans
rs62055708	C	A	-0.0480775	0.00817684	8.38617	ADAMTS8	Q9UP79	Trans
rs62055715	G	A	-0.0480777	0.00817691	8.38612	ADAMTS8	Q9UP79	Trans
rs17660251	C	T	-0.0480596	0.00817386	8.38608	ADAMTS8	Q9UP79	Trans
rs2049515	C	T	-0.048077	0.00817684	8.38604	ADAMTS8	Q9UP79	Trans
rs62055498	G	A	-0.0480339	0.00816954	8.38596	ADAMTS8	Q9UP79	Trans
rs62055714	G	T	-0.0480771	0.00817691	8.38593	ADAMTS8	Q9UP79	Trans
rs62055500	G	A	-0.0480325	0.00816953	8.38555	ADAMTS8	Q9UP79	Trans
rs3418	C	T	-0.0480752	0.0081768	8.38553	ADAMTS8	Q9UP79	Trans
rs62055502	G	A	-0.0480322	0.00816953	8.38545	ADAMTS8	Q9UP79	Trans
rs62055709	C	T	-0.0480749	0.0081768	8.38544	ADAMTS8	Q9UP79	Trans
rs62055492	C	A	-0.0480331	0.0081697	8.38542	ADAMTS8	Q9UP79	Trans
rs62055501	G	A	-0.048032	0.00816953	8.38538	ADAMTS8	Q9UP79	Trans
rs75686108	C	T	-0.048062	0.00817466	8.38534	ADAMTS8	Q9UP79	Trans
rs17688090	G	A	-0.0480732	0.00817674	8.38501	ADAMTS8	Q9UP79	Trans
rs444071	C	T	-0.0480729	0.00817673	8.38494	ADAMTS8	Q9UP79	Trans
rs396593	C	A	-0.0480729	0.00817673	8.38494	ADAMTS8	Q9UP79	Trans
rs594591	G	T	-0.0480727	0.00817671	8.3849	ADAMTS8	Q9UP79	Trans
rs1706746	C	T	-0.0480727	0.00817671	8.3849	ADAMTS8	Q9UP79	Trans
rs62055713	C	T	-0.0480727	0.00817672	8.38489	ADAMTS8	Q9UP79	Trans
rs2942169	G	C	-0.0480724	0.00817671	8.38482	ADAMTS8	Q9UP79	Trans
rs241045	C	T	-0.0480724	0.00817671	8.38479	ADAMTS8	Q9UP79	Trans
rs916793	G	A	-0.0480299	0.00816952	8.38472	ADAMTS8	Q9UP79	Trans
rs241044	G	A	-0.0480722	0.00817671	8.38471	ADAMTS8	Q9UP79	Trans
rs12150454	C	T	-0.0480798	0.00817806	8.38461	ADAMTS8	Q9UP79	Trans
rs111321973	C	T	-0.0480309	0.00816977	8.38458	ADAMTS8	Q9UP79	Trans
rs2942165	G	C	-0.0480715	0.00817672	8.38451	ADAMTS8	Q9UP79	Trans
rs62061714	C	A	-0.048031	0.00816988	8.3844	ADAMTS8	Q9UP79	Trans
rs17688410	C	T	-0.0480731	0.00817713	8.38425	ADAMTS8	Q9UP79	Trans
rs62055704	G	A	-0.048072	0.00817698	8.38417	ADAMTS8	Q9UP79	Trans
rs62053939	C	T	-0.0480649	0.0081759	8.38393	ADAMTS8	Q9UP79	Trans
rs28364023	C	T	-0.0480702	0.00817687	8.3838	ADAMTS8	Q9UP79	Trans
rs55905252	C	A	-0.0480269	0.00816951	8.38377	ADAMTS8	Q9UP79	Trans
rs389217	C	T	-0.0480694	0.00817679	8.3837	ADAMTS8	Q9UP79	Trans
rs62055547	C	T	-0.0480232	0.00816893	8.3837	ADAMTS8	Q9UP79	Trans
rs2696526	G	A	-0.0487043	0.00828481	8.38366	ADAMTS8	Q9UP79	Trans
rs2696439	G	A	-0.048701	0.00828448	8.38323	ADAMTS8	Q9UP79	Trans
rs62056874	C	T	-0.0480706	0.00817744	8.38285	ADAMTS8	Q9UP79	Trans
rs62056875	T	A	-0.0480706	0.00817748	8.38279	ADAMTS8	Q9UP79	Trans
rs17688434	G	A	-0.0480681	0.00817716	8.38256	ADAMTS8	Q9UP79	Trans
rs55927630	C	T	-0.0480678	0.00817715	8.38248	ADAMTS8	Q9UP79	Trans
rs17762165	C	T	-0.0480698	0.00817753	8.38241	ADAMTS8	Q9UP79	Trans
rs62056864	G	A	-0.048067	0.00817708	8.38236	ADAMTS8	Q9UP79	Trans
rs55972157	C	T	-0.0480662	0.00817697	8.38233	ADAMTS8	Q9UP79	Trans
rs62056866	G	A	-0.048067	0.00817711	8.38231	ADAMTS8	Q9UP79	Trans
rs17688452	G	A	-0.0480673	0.00817718	8.38229	ADAMTS8	Q9UP79	Trans
rs17688391	C	A	-0.0480669	0.00817713	8.38225	ADAMTS8	Q9UP79	Trans
rs56200760	G	T	-0.0480668	0.00817712	8.38221	ADAMTS8	Q9UP79	Trans
rs62055753	G	A	-0.048065	0.00817691	8.38206	ADAMTS8	Q9UP79	Trans
rs56391096	C	T	-0.048067	0.0081773	8.38195	ADAMTS8	Q9UP79	Trans
rs55686102	C	T	-0.0480752	0.00817871	8.38192	ADAMTS8	Q9UP79	Trans
rs17688249	C	T	-0.0480642	0.00817687	8.38187	ADAMTS8	Q9UP79	Trans
rs62055716	C	T	-0.0480639	0.00817682	8.38186	ADAMTS8	Q9UP79	Trans
rs17688205	G	C	-0.048064	0.00817685	8.38184	ADAMTS8	Q9UP79	Trans
rs62056760	G	A	-0.0480207	0.00816949	8.38182	ADAMTS8	Q9UP79	Trans
rs17761387	G	A	-0.0480632	0.0081768	8.38168	ADAMTS8	Q9UP79	Trans
rs56312737	C	A	-0.0480642	0.008177	8.38162	ADAMTS8	Q9UP79	Trans
rs1378358	C	T	-0.0489126	0.00832148	8.38134	ADAMTS8	Q9UP79	Trans
rs434971	G	A	-0.0480646	0.00817728	8.38121	ADAMTS8	Q9UP79	Trans
rs62057101	G	A	-0.0480572	0.00817607	8.38111	ADAMTS8	Q9UP79	Trans
rs62056850	C	T	-0.0480033	0.00816698	8.38097	ADAMTS8	Q9UP79	Trans
rs56249780	C	T	-0.0480172	0.00816948	8.38073	ADAMTS8	Q9UP79	Trans
rs62056940	T	A	-0.0480902	0.00818193	8.38066	ADAMTS8	Q9UP79	Trans
rs17762769	G	A	-0.0480518	0.00817545	8.38056	ADAMTS8	Q9UP79	Trans
rs78803763	C	A	-0.0480899	0.00818193	8.38055	ADAMTS8	Q9UP79	Trans
rs55894109	C	T	-0.0480166	0.00816948	8.38055	ADAMTS8	Q9UP79	Trans
rs77387379	G	A	-0.0480895	0.00818194	8.38043	ADAMTS8	Q9UP79	Trans
rs62061710	C	T	-0.0480214	0.00817037	8.3804	ADAMTS8	Q9UP79	Trans
rs7502718	G	A	-0.0480811	0.00818081	8.37986	ADAMTS8	Q9UP79	Trans
rs62056801	G	A	-0.0480106	0.00816912	8.3793	ADAMTS8	Q9UP79	Trans
rs17761985	C	T	-0.0480592	0.00817745	8.37917	ADAMTS8	Q9UP79	Trans
rs62063666	C	T	-0.0489178	0.00832362	8.37903	ADAMTS8	Q9UP79	Trans
rs12150435	G	C	-0.0480622	0.00817807	8.37896	ADAMTS8	Q9UP79	Trans
rs12150464	C	T	-0.048062	0.00817807	8.37888	ADAMTS8	Q9UP79	Trans
rs76627340	G	A	-0.0480111	0.00816969	8.37837	ADAMTS8	Q9UP79	Trans
rs77625338	C	T	-0.0480106	0.0081697	8.3782	ADAMTS8	Q9UP79	Trans
rs56387391	G	A	-0.0480088	0.00816941	8.37818	ADAMTS8	Q9UP79	Trans
rs76669427	T	A	-0.0480712	0.0081801	8.37804	ADAMTS8	Q9UP79	Trans
rs17564020	G	T	-0.048009	0.00816968	8.3777	ADAMTS8	Q9UP79	Trans
rs77489223	C	T	-0.0480085	0.00816971	8.37749	ADAMTS8	Q9UP79	Trans
rs62056790	G	A	-0.0480091	0.00816985	8.37742	ADAMTS8	Q9UP79	Trans
rs12185235	C	T	-0.0480553	0.00817775	8.37734	ADAMTS8	Q9UP79	Trans
rs2019822	T	A	-0.048006	0.00816938	8.37731	ADAMTS8	Q9UP79	Trans
rs16940671	C	T	-0.0481847	0.00820001	8.37689	ADAMTS8	Q9UP79	Trans
rs62056835	G	A	-0.048006	0.00816969	8.37674	ADAMTS8	Q9UP79	Trans
rs418659	C	T	-0.0484368	0.0082431	8.37656	ADAMTS8	Q9UP79	Trans
rs4564621	G	C	-0.0480452	0.00817669	8.37612	ADAMTS8	Q9UP79	Trans
rs56220242	C	T	-0.0480837	0.00818344	8.37573	ADAMTS8	Q9UP79	Trans
rs34739559	G	A	-0.04815	0.0081948	8.37561	ADAMTS8	Q9UP79	Trans
rs62055541	G	C	-0.0479999	0.00816936	8.37542	ADAMTS8	Q9UP79	Trans
rs62056805	G	A	-0.0480043	0.00817014	8.37532	ADAMTS8	Q9UP79	Trans
rs62056870	C	A	-0.0480463	0.00817731	8.37529	ADAMTS8	Q9UP79	Trans
rs62066068	G	A	-0.0480851	0.00818425	8.37468	ADAMTS8	Q9UP79	Trans
rs62071573	C	T	-0.0484503	0.0082464	8.37467	ADAMTS8	Q9UP79	Trans
rs62056876	C	T	-0.0480701	0.00818183	8.37441	ADAMTS8	Q9UP79	Trans
rs17770108	G	T	-0.0479961	0.00816936	8.37417	ADAMTS8	Q9UP79	Trans
rs79580365	C	T	-0.0479958	0.0081694	8.374	ADAMTS8	Q9UP79	Trans
rs56100013	C	T	-0.0480403	0.00817717	8.37363	ADAMTS8	Q9UP79	Trans
rs2942164	G	C	-0.048032	0.00817592	8.37332	ADAMTS8	Q9UP79	Trans
rs1864325	C	T	-0.047992	0.00816938	8.37284	ADAMTS8	Q9UP79	Trans
rs62056795	C	T	-0.047992	0.00816938	8.37284	ADAMTS8	Q9UP79	Trans
rs113347741	C	T	-0.0479938	0.00816969	8.37282	ADAMTS8	Q9UP79	Trans
rs418891	G	T	-0.0480379	0.00817746	8.37231	ADAMTS8	Q9UP79	Trans
rs62062777	G	A	-0.0480023	0.00817145	8.37222	ADAMTS8	Q9UP79	Trans
rs111972148	G	C	-0.0479898	0.00816933	8.3722	ADAMTS8	Q9UP79	Trans
rs62056782	C	T	-0.0479894	0.00816933	8.37207	ADAMTS8	Q9UP79	Trans
rs80346216	G	T	-0.0479894	0.00816933	8.37207	ADAMTS8	Q9UP79	Trans
rs62056783	G	C	-0.0479894	0.00816933	8.37207	ADAMTS8	Q9UP79	Trans
rs17691610	G	T	-0.0479888	0.00816931	8.37192	ADAMTS8	Q9UP79	Trans
rs55682376	G	A	-0.0479902	0.00816957	8.3719	ADAMTS8	Q9UP79	Trans
rs11575896	G	A	-0.0479886	0.00816931	8.37188	ADAMTS8	Q9UP79	Trans
rs76324150	C	T	-0.0479886	0.00816931	8.37188	ADAMTS8	Q9UP79	Trans
rs62056780	C	T	-0.0479886	0.00816931	8.37188	ADAMTS8	Q9UP79	Trans
rs62055555	G	T	-0.0479885	0.00816931	8.37182	ADAMTS8	Q9UP79	Trans
rs4566211	G	A	-0.0480365	0.00817753	8.37173	ADAMTS8	Q9UP79	Trans
rs77129180	G	A	-0.0479878	0.0081693	8.37163	ADAMTS8	Q9UP79	Trans
rs62055542	C	T	-0.0479878	0.0081693	8.37163	ADAMTS8	Q9UP79	Trans
rs17770120	C	A	-0.0479878	0.0081693	8.37163	ADAMTS8	Q9UP79	Trans
rs17691449	G	C	-0.0479878	0.0081693	8.37163	ADAMTS8	Q9UP79	Trans
rs112275277	C	T	-0.0479881	0.00816935	8.37162	ADAMTS8	Q9UP79	Trans
rs62055549	G	C	-0.0479877	0.0081693	8.3716	ADAMTS8	Q9UP79	Trans
rs62055557	C	A	-0.0479877	0.0081693	8.3716	ADAMTS8	Q9UP79	Trans
rs62056779	C	A	-0.0479875	0.0081693	8.37153	ADAMTS8	Q9UP79	Trans
rs74496580	C	A	-0.0479875	0.0081693	8.37153	ADAMTS8	Q9UP79	Trans
rs55823844	G	A	-0.0479875	0.0081693	8.37153	ADAMTS8	Q9UP79	Trans
rs17770150	G	A	-0.0479875	0.00816931	8.37152	ADAMTS8	Q9UP79	Trans
rs62055553	C	A	-0.0479873	0.0081693	8.37147	ADAMTS8	Q9UP79	Trans
rs76594404	G	C	-0.0479873	0.00816931	8.37146	ADAMTS8	Q9UP79	Trans
rs62056804	C	T	-0.0479873	0.0081693	8.37145	ADAMTS8	Q9UP79	Trans
rs62056792	G	A	-0.0479871	0.0081693	8.37141	ADAMTS8	Q9UP79	Trans
rs62056800	T	A	-0.0479871	0.00816931	8.3714	ADAMTS8	Q9UP79	Trans
rs113834264	G	A	-0.0479871	0.00816931	8.3714	ADAMTS8	Q9UP79	Trans
rs55691306	G	C	-0.0479867	0.00816935	8.3712	ADAMTS8	Q9UP79	Trans
rs62066085	G	C	-0.0481518	0.00819747	8.37115	ADAMTS8	Q9UP79	Trans
rs1467966	C	T	-0.0479869	0.00816941	8.37114	ADAMTS8	Q9UP79	Trans
rs112123127	C	T	-0.0484312	0.00824507	8.37109	ADAMTS8	Q9UP79	Trans
rs62056807	G	C	-0.0479866	0.0081694	8.37105	ADAMTS8	Q9UP79	Trans
rs77561671	G	T	-0.0479862	0.00816935	8.371	ADAMTS8	Q9UP79	Trans
rs79492906	C	T	-0.0479866	0.00816943	8.371	ADAMTS8	Q9UP79	Trans
rs78454137	G	A	-0.0484308	0.00824507	8.37095	ADAMTS8	Q9UP79	Trans
rs62056811	C	T	-0.0479866	0.00816945	8.37095	ADAMTS8	Q9UP79	Trans
rs2082068	C	T	-0.0479861	0.00816947	8.37075	ADAMTS8	Q9UP79	Trans
rs2532247	C	T	-0.0480292	0.00817693	8.37055	ADAMTS8	Q9UP79	Trans
rs55779147	G	A	-0.0480209	0.0081756	8.37036	ADAMTS8	Q9UP79	Trans
rs1864324	C	T	-0.0479841	0.0081694	8.37026	ADAMTS8	Q9UP79	Trans
rs62056881	G	T	-0.0480644	0.00818311	8.3702	ADAMTS8	Q9UP79	Trans
rs74509629	C	T	-0.0479834	0.00816954	8.36978	ADAMTS8	Q9UP79	Trans
rs2316763	C	T	-0.0480306	0.00817769	8.36954	ADAMTS8	Q9UP79	Trans
rs4566212	G	A	-0.0480263	0.00817712	8.36925	ADAMTS8	Q9UP79	Trans
rs62056848	G	A	-0.0479837	0.00817008	8.36886	ADAMTS8	Q9UP79	Trans
rs62056849	G	C	-0.0479837	0.00817008	8.36886	ADAMTS8	Q9UP79	Trans
rs62054840	G	A	-0.0481147	0.00819246	8.36869	ADAMTS8	Q9UP79	Trans
rs62055752	G	A	-0.0480219	0.00817776	8.36661	ADAMTS8	Q9UP79	Trans
rs55943825	C	T	-0.0480026	0.00817477	8.36609	ADAMTS8	Q9UP79	Trans
rs12373139	G	A	-0.048002	0.0081747	8.36601	ADAMTS8	Q9UP79	Trans
rs113871181	G	A	-0.0481696	0.00820331	8.36589	ADAMTS8	Q9UP79	Trans
rs1560310	G	A	-0.0479645	0.00816869	8.3653	ADAMTS8	Q9UP79	Trans
rs2696425	G	C	-0.0480434	0.00818242	8.36475	ADAMTS8	Q9UP79	Trans
rs62062790	C	T	-0.0482275	0.00821426	8.36385	ADAMTS8	Q9UP79	Trans
rs2942168	G	A	-0.0480071	0.00817674	8.36381	ADAMTS8	Q9UP79	Trans
rs17687740	G	C	-0.0480087	0.00817703	8.36378	ADAMTS8	Q9UP79	Trans
rs55669046	C	T	-0.0480137	0.00817799	8.36357	ADAMTS8	Q9UP79	Trans
rs17690661	G	A	-0.0479941	0.00817474	8.3634	ADAMTS8	Q9UP79	Trans
rs55980621	C	T	-0.048009	0.00817803	8.36198	ADAMTS8	Q9UP79	Trans
rs17770186	C	A	-0.0479582	0.00816969	8.3614	ADAMTS8	Q9UP79	Trans
rs16940677	C	T	-0.0480042	0.00817781	8.36088	ADAMTS8	Q9UP79	Trans
rs62057147	G	A	-0.0479837	0.00817436	8.36076	ADAMTS8	Q9UP79	Trans
rs55719714	G	A	-0.0479748	0.00817361	8.35933	ADAMTS8	Q9UP79	Trans
rs17688056	C	T	-0.0479848	0.00817634	8.35742	ADAMTS8	Q9UP79	Trans
rs62055886	G	A	-0.0480719	0.00819151	8.35678	ADAMTS8	Q9UP79	Trans
rs17763199	G	A	-0.0479906	0.00817801	8.35613	ADAMTS8	Q9UP79	Trans
rs56299858	G	A	-0.0479618	0.00817365	8.35511	ADAMTS8	Q9UP79	Trans
rs147431626	G	A	-0.0477183	0.00813319	8.35313	ADAMTS8	Q9UP79	Trans
rs62057158	G	A	-0.0479681	0.00817601	8.35269	ADAMTS8	Q9UP79	Trans
rs17689918	G	A	-0.0479813	0.00817873	8.3518	ADAMTS8	Q9UP79	Trans
rs16940668	G	A	-0.0479662	0.00817624	8.35163	ADAMTS8	Q9UP79	Trans
rs55929431	G	A	-0.0479263	0.00816967	8.35121	ADAMTS8	Q9UP79	Trans
rs17426195	G	A	-0.0480314	0.00818855	8.34939	ADAMTS8	Q9UP79	Trans
rs2532226	G	A	-0.0486032	0.00828604	8.34938	ADAMTS8	Q9UP79	Trans
rs62061709	C	T	-0.0479163	0.00816915	8.34899	ADAMTS8	Q9UP79	Trans
rs41457044	C	T	-0.0479553	0.00817604	8.34852	ADAMTS8	Q9UP79	Trans
rs55763795	G	C	-0.0479539	0.00817588	8.34837	ADAMTS8	Q9UP79	Trans
rs16940674	C	T	-0.0479535	0.00817587	8.34826	ADAMTS8	Q9UP79	Trans
rs1876828	C	T	-0.0479531	0.00817587	8.34814	ADAMTS8	Q9UP79	Trans
rs1876830	C	T	-0.047953	0.00817587	8.34812	ADAMTS8	Q9UP79	Trans
rs28364021	C	T	-0.0479521	0.00817588	8.34781	ADAMTS8	Q9UP79	Trans
rs62057156	G	C	-0.0479508	0.0081757	8.34774	ADAMTS8	Q9UP79	Trans
rs62057157	G	C	-0.0479509	0.00817573	8.34769	ADAMTS8	Q9UP79	Trans
rs16940676	G	A	-0.0479531	0.00817613	8.34765	ADAMTS8	Q9UP79	Trans
rs62057154	C	T	-0.04795	0.00817567	8.3475	ADAMTS8	Q9UP79	Trans
rs62057155	C	T	-0.0479499	0.00817568	8.34749	ADAMTS8	Q9UP79	Trans
rs62057148	G	C	-0.0479504	0.00817579	8.34745	ADAMTS8	Q9UP79	Trans
rs17691556	T	A	-0.047913	0.00816941	8.34745	ADAMTS8	Q9UP79	Trans
rs17689824	C	T	-0.0479494	0.00817567	8.34733	ADAMTS8	Q9UP79	Trans
rs878887	C	T	-0.0479586	0.00817725	8.34733	ADAMTS8	Q9UP79	Trans
rs369209138	G	C	-0.0480048	0.00818513	8.3473	ADAMTS8	Q9UP79	Trans
rs2696696	G	A	-0.0485783	0.00828293	8.34729	ADAMTS8	Q9UP79	Trans
rs2532270	G	A	-0.0485754	0.0082826	8.34696	ADAMTS8	Q9UP79	Trans
rs62057152	G	C	-0.0479479	0.00817564	8.34691	ADAMTS8	Q9UP79	Trans
rs41280118	C	T	-0.0479486	0.00817587	8.34672	ADAMTS8	Q9UP79	Trans
rs4335809	C	T	-0.0479459	0.00817546	8.34662	ADAMTS8	Q9UP79	Trans
rs62057150	C	T	-0.0479475	0.00817584	8.34642	ADAMTS8	Q9UP79	Trans
rs2532265	G	T	-0.0485742	0.00828274	8.34633	ADAMTS8	Q9UP79	Trans
rs34283254	C	A	-0.0479464	0.00817574	8.34623	ADAMTS8	Q9UP79	Trans
rs3885074	C	A	-0.0479455	0.00817571	8.34602	ADAMTS8	Q9UP79	Trans
rs41280116	C	T	-0.0479457	0.00817573	8.34602	ADAMTS8	Q9UP79	Trans
rs2532264	G	C	-0.0485726	0.00828272	8.34586	ADAMTS8	Q9UP79	Trans
rs78872653	G	A	-0.0479447	0.00817575	8.3457	ADAMTS8	Q9UP79	Trans
rs56280951	G	A	-0.0482965	0.00823578	8.34563	ADAMTS8	Q9UP79	Trans
rs4341787	C	T	-0.0479442	0.0081757	8.34561	ADAMTS8	Q9UP79	Trans
rs4523962	G	A	-0.0479442	0.0081757	8.34561	ADAMTS8	Q9UP79	Trans
rs4640231	G	C	-0.0479538	0.00817737	8.34557	ADAMTS8	Q9UP79	Trans
rs113796169	T	A	-0.0479056	0.00816921	8.34544	ADAMTS8	Q9UP79	Trans
rs1876831	C	T	-0.0479438	0.00817591	8.34509	ADAMTS8	Q9UP79	Trans
rs4471725	G	T	-0.0479823	0.0081825	8.34506	ADAMTS8	Q9UP79	Trans
rs2732644	C	T	-0.0485695	0.00828274	8.34484	ADAMTS8	Q9UP79	Trans
rs56254732	C	T	-0.0479444	0.00817626	8.34463	ADAMTS8	Q9UP79	Trans
rs2532259	G	A	-0.0485682	0.0082828	8.34434	ADAMTS8	Q9UP79	Trans
rs2732587	C	T	-0.0485706	0.00828343	8.34394	ADAMTS8	Q9UP79	Trans
rs2532246	G	A	-0.047939	0.00817583	8.34369	ADAMTS8	Q9UP79	Trans
rs740706	G	C	-0.0485652	0.00828311	8.34279	ADAMTS8	Q9UP79	Trans
rs758523	G	T	-0.0485652	0.00828311	8.34279	ADAMTS8	Q9UP79	Trans
rs1912151	C	T	-0.0479363	0.0081759	8.34272	ADAMTS8	Q9UP79	Trans
rs1396862	G	A	-0.0479347	0.0081758	8.34239	ADAMTS8	Q9UP79	Trans
rs2696700	G	A	-0.0485631	0.00828321	8.34197	ADAMTS8	Q9UP79	Trans
rs2732646	C	T	-0.0485596	0.0082828	8.34162	ADAMTS8	Q9UP79	Trans
rs117365970	G	A	-0.0480224	0.00819158	8.34084	ADAMTS8	Q9UP79	Trans
rs2141302	G	C	-0.048558	0.00828327	8.34023	ADAMTS8	Q9UP79	Trans
rs2696666	G	A	-0.0485523	0.00828266	8.33958	ADAMTS8	Q9UP79	Trans
rs17691328	C	T	-0.0478857	0.00816906	8.33933	ADAMTS8	Q9UP79	Trans
rs56354807	C	T	-0.047924	0.0081757	8.33914	ADAMTS8	Q9UP79	Trans
rs643024	C	T	-0.0479778	0.00818494	8.33903	ADAMTS8	Q9UP79	Trans
rs62054809	C	T	-0.0479325	0.00817758	8.33834	ADAMTS8	Q9UP79	Trans
rs2532267	G	A	-0.048549	0.00828283	8.33821	ADAMTS8	Q9UP79	Trans
rs62054814	T	A	-0.0479199	0.00817561	8.33801	ADAMTS8	Q9UP79	Trans
rs2141301	G	C	-0.0485504	0.00828326	8.33787	ADAMTS8	Q9UP79	Trans
rs62061726	G	A	-0.0478772	0.00816923	8.33631	ADAMTS8	Q9UP79	Trans
rs17763050	G	A	-0.0480163	0.0081932	8.33586	ADAMTS8	Q9UP79	Trans
rs62057112	T	A	-0.0479135	0.00817601	8.33522	ADAMTS8	Q9UP79	Trans
rs2532225	G	A	-0.0485587	0.00828611	8.3352	ADAMTS8	Q9UP79	Trans
rs17770296	C	T	-0.0478752	0.00816967	8.33483	ADAMTS8	Q9UP79	Trans
rs17763596	G	T	-0.0479083	0.00817539	8.33471	ADAMTS8	Q9UP79	Trans
rs56127111	C	T	-0.0479134	0.00817629	8.33465	ADAMTS8	Q9UP79	Trans
rs385383	C	A	-0.0479533	0.00818371	8.33352	ADAMTS8	Q9UP79	Trans
rs1987151	T	A	-0.0480555	0.00820116	8.33348	ADAMTS8	Q9UP79	Trans
rs11079721	C	A	-0.0479565	0.00818589	8.33043	ADAMTS8	Q9UP79	Trans
rs56306380	G	A	-0.0483407	0.00825158	8.33026	ADAMTS8	Q9UP79	Trans
rs55838058	C	T	-0.0482277	0.0082323	8.33023	ADAMTS8	Q9UP79	Trans
rs17763515	G	A	-0.0479015	0.00817675	8.32996	ADAMTS8	Q9UP79	Trans
rs113161176	G	A	-0.0479537	0.00818576	8.32979	ADAMTS8	Q9UP79	Trans
rs1358438	G	A	-0.0485408	0.00828614	8.32951	ADAMTS8	Q9UP79	Trans
rs62054436	C	T	-0.0480943	0.00821031	8.32879	ADAMTS8	Q9UP79	Trans
rs55822644	G	C	-0.0485352	0.00828576	8.32844	ADAMTS8	Q9UP79	Trans
rs2696443	G	A	-0.0485346	0.0082859	8.32798	ADAMTS8	Q9UP79	Trans
rs2732673	G	C	-0.0485369	0.00828631	8.32796	ADAMTS8	Q9UP79	Trans
rs2732675	T	A	-0.0485324	0.00828619	8.32677	ADAMTS8	Q9UP79	Trans
rs7502888	G	C	-0.0478425	0.00816929	8.32508	ADAMTS8	Q9UP79	Trans
rs112647192	G	A	-0.0478441	0.00816982	8.32461	ADAMTS8	Q9UP79	Trans
rs17689182	C	T	-0.0481343	0.0082197	8.32402	ADAMTS8	Q9UP79	Trans
rs111697872	C	CTT	-0.0481366	0.00822019	8.32383	ADAMTS8	Q9UP79	Trans
rs62054388	C	T	-0.0479048	0.00818079	8.32347	ADAMTS8	Q9UP79	Trans
rs56023973	G	T	-0.0478795	0.00817669	8.32307	ADAMTS8	Q9UP79	Trans
rs368506132	C	CA	-0.0495696	0.00846563	8.32248	ADAMTS8	Q9UP79	Trans
rs62055710	T	A	-0.0482706	0.00824397	8.32218	ADAMTS8	Q9UP79	Trans
rs62054802	G	C	-0.0478731	0.0081765	8.32139	ADAMTS8	Q9UP79	Trans
rs62054806	C	T	-0.0478727	0.0081765	8.32124	ADAMTS8	Q9UP79	Trans
rs10445364	G	A	-0.0478711	0.00817649	8.32076	ADAMTS8	Q9UP79	Trans
rs10445362	C	A	-0.0478633	0.00817653	8.31817	ADAMTS8	Q9UP79	Trans
rs10445363	G	A	-0.0478633	0.00817653	8.31817	ADAMTS8	Q9UP79	Trans
rs112695020	C	CA	-0.0479363	0.00818973	8.31681	ADAMTS8	Q9UP79	Trans
rs12150048	G	C	-0.0478721	0.0081792	8.31599	ADAMTS8	Q9UP79	Trans
rs143345034	C	T	-0.0478785	0.00818082	8.315	ADAMTS8	Q9UP79	Trans
rs62062325	C	A	-0.0484318	0.00827648	8.31296	ADAMTS8	Q9UP79	Trans
rs62054803	G	T	-0.0478484	0.00817686	8.31282	ADAMTS8	Q9UP79	Trans
rs79523636	C	T	-0.048864	0.00835059	8.3125	ADAMTS8	Q9UP79	Trans
rs17588637	G	T	-0.0488815	0.00835474	8.31038	ADAMTS8	Q9UP79	Trans
rs413917	G	A	-0.0478368	0.00817648	8.30983	ADAMTS8	Q9UP79	Trans
rs9944484	G	A	-0.047794	0.00816916	8.30982	ADAMTS8	Q9UP79	Trans
rs56040418	C	T	-0.0477854	0.00816867	8.308	ADAMTS8	Q9UP79	Trans
rs2668716	G	A	-0.048165	0.0082336	8.30793	ADAMTS8	Q9UP79	Trans
rs2532330	G	A	-0.0486274	0.00831294	8.30737	ADAMTS8	Q9UP79	Trans
rs2696457	C	T	-0.048476	0.00828763	8.30632	ADAMTS8	Q9UP79	Trans
rs77807457	G	C	-0.0481829	0.00823755	8.30627	ADAMTS8	Q9UP79	Trans
rs62054440	G	C	-0.0478382	0.00817882	8.3059	ADAMTS8	Q9UP79	Trans
rs17649553	C	T	-0.0477663	0.00816708	8.30486	ADAMTS8	Q9UP79	Trans
rs56380663	C	T	-0.0478379	0.0081796	8.30434	ADAMTS8	Q9UP79	Trans
rs1881194	G	A	-0.0480371	0.00821422	8.30329	ADAMTS8	Q9UP79	Trans
rs35282504	G	A	-0.0478452	0.00818243	8.30139	ADAMTS8	Q9UP79	Trans
rs78328427	G	A	-0.0478218	0.00817861	8.30106	ADAMTS8	Q9UP79	Trans
rs2732601	G	A	-0.0484541	0.00828782	8.29907	ADAMTS8	Q9UP79	Trans
rs2668665	G	A	-0.0484523	0.00828765	8.29881	ADAMTS8	Q9UP79	Trans
rs199533	G	A	-0.0485836	0.00831019	8.29868	ADAMTS8	Q9UP79	Trans
rs2469933	G	A	-0.0484487	0.00828719	8.29855	ADAMTS8	Q9UP79	Trans
rs17650579	C	T	-0.0477999	0.00817641	8.29815	ADAMTS8	Q9UP79	Trans
rs16940672	C	T	-0.0479257	0.00819822	8.29762	ADAMTS8	Q9UP79	Trans
rs62054372	G	C	-0.0482313	0.00825074	8.29717	ADAMTS8	Q9UP79	Trans
rs55930267	C	T	-0.0484153	0.00828418	8.29355	ADAMTS8	Q9UP79	Trans
rs55653937	G	T	-0.0484837	0.00829696	8.29157	ADAMTS8	Q9UP79	Trans
rs1918784	G	A	-0.0484062	0.00828479	8.28956	ADAMTS8	Q9UP79	Trans
rs76839282	G	C	-0.047766	0.00817601	8.2881	ADAMTS8	Q9UP79	Trans
rs79406732	C	T	-0.0477708	0.00817708	8.28765	ADAMTS8	Q9UP79	Trans
rs74839514	G	T	-0.0487899	0.00835333	8.28435	ADAMTS8	Q9UP79	Trans
rs56323304	C	T	-0.04778	0.00818046	8.28427	ADAMTS8	Q9UP79	Trans
rs62055934	G	A	-0.0479162	0.00820447	8.28297	ADAMTS8	Q9UP79	Trans
rs17652520	G	A	-0.0474925	0.00813321	8.28058	ADAMTS8	Q9UP79	Trans
rs1467968	C	T	-0.0477169	0.00817351	8.27711	ADAMTS8	Q9UP79	Trans
rs2532309	G	A	-0.0476197	0.00815773	8.27546	ADAMTS8	Q9UP79	Trans
rs2532404	C	T	-0.0484315	0.008297	8.27512	ADAMTS8	Q9UP79	Trans
rs62054815	G	A	-0.0477168	0.00817541	8.27351	ADAMTS8	Q9UP79	Trans
rs62062780	C	T	-0.0478086	0.00819201	8.27191	ADAMTS8	Q9UP79	Trans
rs4627402	C	T	-0.0482124	0.00826223	8.27002	ADAMTS8	Q9UP79	Trans
rs78917479	C	T	-0.0477222	0.00818039	8.266	ADAMTS8	Q9UP79	Trans
rs111739681	C	T	-0.0477217	0.00818045	8.26571	ADAMTS8	Q9UP79	Trans
rs62057114	C	T	-0.0477203	0.00818036	8.26543	ADAMTS8	Q9UP79	Trans
rs62057115	G	C	-0.0477181	0.00818044	8.26457	ADAMTS8	Q9UP79	Trans
rs56385754	G	T	-0.0475457	0.00815646	8.25423	ADAMTS8	Q9UP79	Trans
rs56319902	C	T	-0.0477334	0.0081904	8.25099	ADAMTS8	Q9UP79	Trans
rs17649700	G	C	-0.047607	0.00817188	8.24513	ADAMTS8	Q9UP79	Trans
rs62058962	C	T	-0.0476067	0.00817185	8.24506	ADAMTS8	Q9UP79	Trans
rs55967721	G	A	-0.0477137	0.00819087	8.24388	ADAMTS8	Q9UP79	Trans
rs2532315	G	A	-0.0476096	0.00817357	8.24282	ADAMTS8	Q9UP79	Trans
rs1467969	C	T	-0.0475998	0.00817205	8.24249	ADAMTS8	Q9UP79	Trans
rs2055794	G	A	-0.047598	0.00817182	8.24236	ADAMTS8	Q9UP79	Trans
rs2055795	C	T	-0.0475971	0.00817181	8.24208	ADAMTS8	Q9UP79	Trans
rs56269136	C	T	-0.0475491	0.00816381	8.24165	ADAMTS8	Q9UP79	Trans
rs968027	C	T	-0.0476826	0.00818692	8.2413	ADAMTS8	Q9UP79	Trans
rs753235	G	A	-0.0475564	0.00816544	8.24094	ADAMTS8	Q9UP79	Trans
rs62055494	C	T	-0.0475908	0.00817192	8.2399	ADAMTS8	Q9UP79	Trans
rs2732706	C	T	-0.0486723	0.00835762	8.23989	ADAMTS8	Q9UP79	Trans
rs62057122	C	T	-0.0476358	0.00817967	8.23986	ADAMTS8	Q9UP79	Trans
rs79892630	C	T	-0.0476507	0.0081823	8.2397	ADAMTS8	Q9UP79	Trans
rs62055496	C	T	-0.0475888	0.0081718	8.23946	ADAMTS8	Q9UP79	Trans
rs62056776	C	T	-0.0475831	0.00817205	8.23718	ADAMTS8	Q9UP79	Trans
rs12373140	G	A	-0.0478454	0.00821717	8.23707	ADAMTS8	Q9UP79	Trans
rs2316784	G	T	-0.047854	0.00821947	8.23556	ADAMTS8	Q9UP79	Trans
rs4327091	G	A	-0.0478544	0.00821972	8.23522	ADAMTS8	Q9UP79	Trans
rs16940806	G	A	-0.0480253	0.00824923	8.23492	ADAMTS8	Q9UP79	Trans
rs56343551	G	T	-0.0475629	0.00817165	8.2315	ADAMTS8	Q9UP79	Trans
rs79857651	G	A	-0.0477646	0.00820738	8.22954	ADAMTS8	Q9UP79	Trans
rs2532386	G	A	-0.0482856	0.00829914	8.22546	ADAMTS8	Q9UP79	Trans
rs17770337	G	T	-0.0475425	0.00817154	8.22522	ADAMTS8	Q9UP79	Trans
rs62056774	G	A	-0.047542	0.00817154	8.22507	ADAMTS8	Q9UP79	Trans
rs62056777	G	A	-0.047542	0.00817154	8.22507	ADAMTS8	Q9UP79	Trans
rs74863825	C	T	-0.0475406	0.00817154	8.22464	ADAMTS8	Q9UP79	Trans
rs11079720	G	A	-0.0479928	0.00824963	8.22398	ADAMTS8	Q9UP79	Trans
rs62055718	C	T	-0.0478199	0.00822131	8.2214	ADAMTS8	Q9UP79	Trans
rs2040845	G	C	-0.0478297	0.00822341	8.22063	ADAMTS8	Q9UP79	Trans
rs56155809	C	CTT	-0.0480078	0.00825478	8.21926	ADAMTS8	Q9UP79	Trans
rs62073157	G	A	-0.0482615	0.00829879	8.21854	ADAMTS8	Q9UP79	Trans
rs62062781	G	A	-0.0475652	0.0081792	8.21828	ADAMTS8	Q9UP79	Trans
rs8072451	C	T	-0.047661	0.00819576	8.21814	ADAMTS8	Q9UP79	Trans
rs75676226	G	A	-0.0479066	0.00823981	8.21479	ADAMTS8	Q9UP79	Trans
rs62057107	C	T	-0.047543	0.00817772	8.21398	ADAMTS8	Q9UP79	Trans
rs17769490	G	A	-0.0474098	0.00815608	8.21163	ADAMTS8	Q9UP79	Trans
rs78834738	G	A	-0.0476859	0.00820538	8.2083	ADAMTS8	Q9UP79	Trans
rs62054817	G	A	-0.0473915	0.00815601	8.20591	ADAMTS8	Q9UP79	Trans
rs113603492	C	CCTCCCCA	-0.0480323	0.00826648	8.20558	ADAMTS8	Q9UP79	Trans
rs56042957	G	A	-0.0475648	0.00818626	8.20513	ADAMTS8	Q9UP79	Trans
rs2316768	G	T	-0.0484989	0.00834798	8.20341	ADAMTS8	Q9UP79	Trans
rs2316766	G	T	-0.0484986	0.00834798	8.20334	ADAMTS8	Q9UP79	Trans
rs55933304	G	A	-0.0475365	0.0081829	8.20236	ADAMTS8	Q9UP79	Trans
rs79501144	C	T	-0.0474893	0.00817765	8.19706	ADAMTS8	Q9UP79	Trans
rs2696531	C	A	-0.0492795	0.00848647	8.19608	ADAMTS8	Q9UP79	Trans
rs17564153	G	A	-0.0474482	0.00817137	8.19561	ADAMTS8	Q9UP79	Trans
rs62056931	G	A	-0.0475975	0.00819725	8.19527	ADAMTS8	Q9UP79	Trans
rs669915	G	A	-0.0477133	0.00821963	8.19082	ADAMTS8	Q9UP79	Trans
rs62055525	G	A	-0.0474701	0.00817821	8.18994	ADAMTS8	Q9UP79	Trans
rs2696557	C	A	-0.0484878	0.00835445	8.18829	ADAMTS8	Q9UP79	Trans
rs62055545	C	T	-0.0478414	0.0082445	8.18573	ADAMTS8	Q9UP79	Trans
rs4471723	C	T	-0.047279	0.00815122	8.17899	ADAMTS8	Q9UP79	Trans
rs2532363	G	T	-0.048152	0.00830184	8.17879	ADAMTS8	Q9UP79	Trans
rs79412431	G	A	-0.0480893	0.00829121	8.17848	ADAMTS8	Q9UP79	Trans
rs62064417	C	T	-0.0473934	0.00817318	8.1749	ADAMTS8	Q9UP79	Trans
rs111541901	C	T	-0.0474122	0.00817735	8.17319	ADAMTS8	Q9UP79	Trans
rs199528	C	T	-0.0483827	0.00834481	8.17307	ADAMTS8	Q9UP79	Trans
rs364308	G	A	-0.0481717	0.00830929	8.17147	ADAMTS8	Q9UP79	Trans
rs17649518	C	A	-0.0473802	0.00817498	8.16741	ADAMTS8	Q9UP79	Trans
rs2532343	G	C	-0.047727	0.00823489	8.16727	ADAMTS8	Q9UP79	Trans
rs2668622	G	T	-0.0484381	0.0083593	8.16421	ADAMTS8	Q9UP79	Trans
rs2532329	G	A	-0.048435	0.00835927	8.16329	ADAMTS8	Q9UP79	Trans
rs55788678	C	T	-0.047473	0.00819558	8.15901	ADAMTS8	Q9UP79	Trans
rs112908630	C	CTTA	-0.0482209	0.00832522	8.15806	ADAMTS8	Q9UP79	Trans
rs62062288	G	A	-0.0482028	0.0083233	8.15589	ADAMTS8	Q9UP79	Trans
rs2696630	G	A	-0.0473467	0.00817609	8.15476	ADAMTS8	Q9UP79	Trans
rs17689882	G	A	-0.0473491	0.00817823	8.15162	ADAMTS8	Q9UP79	Trans
rs62057151	C	T	-0.0469118	0.00810464	8.14803	ADAMTS8	Q9UP79	Trans
rs62054804	C	T	-0.0472829	0.00817192	8.14223	ADAMTS8	Q9UP79	Trans
rs2696497	C	T	-0.0484058	0.00836654	8.14124	ADAMTS8	Q9UP79	Trans
rs113925422	T	A	-0.0486997	0.0084176	8.14078	ADAMTS8	Q9UP79	Trans
rs2732708	C	T	-0.0483608	0.0083596	8.13976	ADAMTS8	Q9UP79	Trans
rs77804065	C	T	-0.0476553	0.00824154	8.1327	ADAMTS8	Q9UP79	Trans
rs2696500	C	T	-0.0483436	0.0083645	8.12568	ADAMTS8	Q9UP79	Trans
rs12150125	G	A	-0.0472584	0.0081771	8.12501	ADAMTS8	Q9UP79	Trans
rs2668628	G	A	-0.0483298	0.00836298	8.12413	ADAMTS8	Q9UP79	Trans
rs242559	C	A	0.0468925	0.00811913	8.11521	ADAMTS8	Q9UP79	Trans
rs17762954	C	T	-0.0472487	0.00818295	8.11131	ADAMTS8	Q9UP79	Trans
rs2949997	G	A	-0.0483806	0.00838774	8.09577	ADAMTS8	Q9UP79	Trans
rs62057119	G	A	-0.0472015	0.00818409	8.09436	ADAMTS8	Q9UP79	Trans
rs113313477	G	A	-0.0470808	0.00816651	8.08826	ADAMTS8	Q9UP79	Trans
rs146712066	C	CAG	-0.0475261	0.00824668	8.083	ADAMTS8	Q9UP79	Trans
rs62064364	C	T	-0.0479151	0.00832758	8.05913	ADAMTS8	Q9UP79	Trans
rs62056908	G	A	-0.0478031	0.00832161	8.03519	ADAMTS8	Q9UP79	Trans
rs2462833	C	T	-0.046778	0.00814503	8.03178	ADAMTS8	Q9UP79	Trans
rs2696692	C	T	-0.0472438	0.00824445	7.9991	ADAMTS8	Q9UP79	Trans
rs10445368	C	T	-0.0473457	0.00827159	7.9825	ADAMTS8	Q9UP79	Trans
rs199515	G	C	0.0471989	0.00831017	7.86978	ADAMTS8	Q9UP79	Trans
rs2732685	C	T	-0.0464226	0.00817723	7.86318	ADAMTS8	Q9UP79	Trans
rs56026524	C	T	-0.0473128	0.00833429	7.86273	ADAMTS8	Q9UP79	Trans
rs1724409	G	T	0.0444518	0.00783328	7.85731	ADAMTS8	Q9UP79	Trans
rs417968	G	A	0.0443654	0.00782659	7.8416	ADAMTS8	Q9UP79	Trans
rs1635291	G	A	0.0449918	0.00794068	7.83511	ADAMTS8	Q9UP79	Trans
rs112535292	G	T	-0.0466793	0.00824332	7.82674	ADAMTS8	Q9UP79	Trans
rs1630095	G	A	0.0448539	0.00794373	7.78571	ADAMTS8	Q9UP79	Trans
rs415430	C	T	0.0469329	0.0083135	7.783	ADAMTS8	Q9UP79	Trans
rs199514	G	A	0.0469145	0.0083107	7.78224	ADAMTS8	Q9UP79	Trans
rs199516	C	T	0.0468836	0.00831177	7.77099	ADAMTS8	Q9UP79	Trans
rs199509	G	A	0.0468817	0.00831245	7.76926	ADAMTS8	Q9UP79	Trans
rs1724407	C	T	0.0447686	0.00794163	7.76239	ADAMTS8	Q9UP79	Trans
rs7207373	C	T	-0.0447888	0.00794881	7.75595	ADAMTS8	Q9UP79	Trans
rs1724401	C	A	0.0446806	0.00794102	7.73555	ADAMTS8	Q9UP79	Trans
rs70600	C	T	-0.0467974	0.00832206	7.72734	ADAMTS8	Q9UP79	Trans
rs199502	G	A	-0.047139	0.00838492	7.72379	ADAMTS8	Q9UP79	Trans
rs17688916	T	A	-0.0484001	0.00864303	7.66862	ADAMTS8	Q9UP79	Trans
rs199504	C	T	0.0458177	0.00830941	7.45485	ADAMTS8	Q9UP79	Trans
rs62065448	C	T	-0.0488503	0.00886713	7.44301	ADAMTS8	Q9UP79	Trans
rs79172804	G	A	-0.0482958	0.00881159	7.37358	ADAMTS8	Q9UP79	Trans
rs62055888	C	T	-0.0451951	0.00825763	7.35443	ADAMTS8	Q9UP79	Trans
rs62057151	C	T	-0.0568797	0.00857059	10.4935	ADGRE1	Q14246	Trans
rs55974014	C	A	-0.058107	0.00877243	10.4559	ADGRE1	Q14246	Trans
rs56306380	G	A	-0.0565598	0.00872304	10.0489	ADGRE1	Q14246	Trans
rs62061798	G	A	-0.055853	0.00866667	9.93582	ADGRE1	Q14246	Trans
rs113313477	G	A	-0.0556033	0.00863541	9.91983	ADGRE1	Q14246	Trans
rs740711	G	A	-0.0555666	0.00863262	9.91361	ADGRE1	Q14246	Trans
rs140412994	C	CTCAA	-0.0559277	0.00868926	9.9125	ADGRE1	Q14246	Trans
rs79412431	G	A	-0.056316	0.00876565	9.87878	ADGRE1	Q14246	Trans
rs2949997	G	A	-0.0569519	0.00886748	9.87289	ADGRE1	Q14246	Trans
rs62055545	C	T	-0.0559084	0.0087165	9.84873	ADGRE1	Q14246	Trans
rs62055934	G	A	-0.0555365	0.00867531	9.81337	ADGRE1	Q14246	Trans
rs17649518	C	A	-0.0553141	0.00864383	9.80651	ADGRE1	Q14246	Trans
rs62062780	C	T	-0.0553971	0.00866191	9.79577	ADGRE1	Q14246	Trans
rs62061800	G	C	-0.0557521	0.00871802	9.79451	ADGRE1	Q14246	Trans
rs62063279	G	A	-0.055439	0.00867401	9.78415	ADGRE1	Q14246	Trans
rs60814418	C	T	-0.0552075	0.00863957	9.78042	ADGRE1	Q14246	Trans
rs55788678	C	T	-0.0553667	0.00866631	9.77658	ADGRE1	Q14246	Trans
rs56280951	G	A	-0.055627	0.00870828	9.77402	ADGRE1	Q14246	Trans
rs17649553	C	T	-0.0551466	0.00863552	9.7689	ADGRE1	Q14246	Trans
rs62055525	G	A	-0.0552052	0.00864724	9.76355	ADGRE1	Q14246	Trans
rs62063278	C	T	-0.055372	0.00867386	9.76254	ADGRE1	Q14246	Trans
rs55967721	G	A	-0.0552491	0.00866056	9.75009	ADGRE1	Q14246	Trans
rs56042957	G	A	-0.0552206	0.00865665	9.74894	ADGRE1	Q14246	Trans
rs17564153	G	A	-0.0551003	0.00864005	9.74419	ADGRE1	Q14246	Trans
rs62060791	G	A	-0.0551474	0.00864752	9.74402	ADGRE1	Q14246	Trans
rs753235	G	A	-0.0550566	0.0086336	9.74334	ADGRE1	Q14246	Trans
rs74457229	C	T	-0.0550726	0.0086371	9.74125	ADGRE1	Q14246	Trans
rs62061709	C	T	-0.0550716	0.0086377	9.7397	ADGRE1	Q14246	Trans
rs113796169	T	A	-0.0550685	0.00863776	9.73857	ADGRE1	Q14246	Trans
rs62061726	G	A	-0.0550671	0.00863777	9.73806	ADGRE1	Q14246	Trans
rs78834738	G	A	-0.0553078	0.00867615	9.73678	ADGRE1	Q14246	Trans
rs2696458	C	T	-0.0551565	0.00865277	9.73603	ADGRE1	Q14246	Trans
rs2668623	C	T	-0.056075	0.00879729	9.73516	ADGRE1	Q14246	Trans
rs75839508	G	A	-0.0550769	0.0086416	9.73327	ADGRE1	Q14246	Trans
rs62061727	G	T	-0.0550455	0.008638	9.73052	ADGRE1	Q14246	Trans
rs62062781	G	A	-0.0551022	0.00864829	9.72759	ADGRE1	Q14246	Trans
rs55929431	G	A	-0.0550171	0.00863826	9.72064	ADGRE1	Q14246	Trans
rs62063280	G	C	-0.0551201	0.00865488	9.71971	ADGRE1	Q14246	Trans
rs113793114	G	A	-0.0550461	0.00864449	9.71717	ADGRE1	Q14246	Trans
rs7502888	G	C	-0.0550038	0.00863785	9.71713	ADGRE1	Q14246	Trans
rs62061719	C	T	-0.0549994	0.0086373	9.71687	ADGRE1	Q14246	Trans
rs79406732	C	T	-0.0550503	0.00864614	9.71511	ADGRE1	Q14246	Trans
rs112647192	G	A	-0.0549958	0.00863839	9.71339	ADGRE1	Q14246	Trans
rs1467968	C	T	-0.0550189	0.00864231	9.7128	ADGRE1	Q14246	Trans
rs62061731	C	A	-0.0549905	0.00863857	9.7113	ADGRE1	Q14246	Trans
rs12150576	G	A	-0.0549877	0.00863828	9.711	ADGRE1	Q14246	Trans
rs62061725	G	C	-0.054986	0.00863821	9.71058	ADGRE1	Q14246	Trans
rs62062777	G	A	-0.0549977	0.00864012	9.71043	ADGRE1	Q14246	Trans
rs12150104	G	A	-0.054985	0.00863823	9.71018	ADGRE1	Q14246	Trans
rs1467969	C	T	-0.0549979	0.00864078	9.7091	ADGRE1	Q14246	Trans
rs17649700	G	C	-0.0549946	0.00864059	9.70842	ADGRE1	Q14246	Trans
rs62062769	G	A	-0.0549885	0.00863997	9.70773	ADGRE1	Q14246	Trans
rs62061732	G	T	-0.0549802	0.00863882	9.7074	ADGRE1	Q14246	Trans
rs62058962	C	T	-0.0549908	0.00864056	9.70724	ADGRE1	Q14246	Trans
rs62055515	G	T	-0.0550006	0.0086422	9.70705	ADGRE1	Q14246	Trans
rs62055517	C	T	-0.0550005	0.00864219	9.70702	ADGRE1	Q14246	Trans
rs55874169	G	A	-0.054976	0.0086384	9.70688	ADGRE1	Q14246	Trans
rs12150460	G	T	-0.0549753	0.0086384	9.70668	ADGRE1	Q14246	Trans
rs62057073	C	T	-0.0551392	0.00866435	9.70624	ADGRE1	Q14246	Trans
rs757055	C	T	-0.0549837	0.00864026	9.70553	ADGRE1	Q14246	Trans
rs55822644	G	C	-0.0557539	0.00876139	9.70532	ADGRE1	Q14246	Trans
rs62061720	C	T	-0.0549685	0.00863825	9.70475	ADGRE1	Q14246	Trans
rs17650335	G	A	-0.0549677	0.00863825	9.70449	ADGRE1	Q14246	Trans
rs55768605	C	A	-0.0549848	0.00864101	9.70435	ADGRE1	Q14246	Trans
rs78077519	G	A	-0.0549638	0.00863825	9.70319	ADGRE1	Q14246	Trans
rs17650417	G	T	-0.0549594	0.00863759	9.70314	ADGRE1	Q14246	Trans
rs17650258	G	A	-0.0549636	0.00863826	9.70313	ADGRE1	Q14246	Trans
rs62062325	C	A	-0.0556784	0.0087508	9.7027	ADGRE1	Q14246	Trans
rs79772780	G	A	-0.0553135	0.00869356	9.70248	ADGRE1	Q14246	Trans
rs2316783	G	C	-0.0549597	0.00863826	9.70184	ADGRE1	Q14246	Trans
rs75690239	C	T	-0.0549573	0.00863821	9.70118	ADGRE1	Q14246	Trans
rs62056776	C	T	-0.0549727	0.0086408	9.7008	ADGRE1	Q14246	Trans
rs17650860	G	A	-0.0551523	0.00867025	9.69828	ADGRE1	Q14246	Trans
rs62062771	G	A	-0.0549572	0.00863969	9.69806	ADGRE1	Q14246	Trans
rs56343551	G	T	-0.0549612	0.00864034	9.69799	ADGRE1	Q14246	Trans
rs17770337	G	T	-0.0549598	0.00864023	9.69776	ADGRE1	Q14246	Trans
rs62055496	C	T	-0.0549612	0.0086405	9.69766	ADGRE1	Q14246	Trans
rs56249311	C	T	-0.054947	0.00863829	9.69762	ADGRE1	Q14246	Trans
rs2055795	C	T	-0.0549611	0.00864051	9.69761	ADGRE1	Q14246	Trans
rs74863825	C	T	-0.0549592	0.00864023	9.69759	ADGRE1	Q14246	Trans
rs62056774	G	A	-0.0549592	0.00864023	9.69759	ADGRE1	Q14246	Trans
rs62056777	G	A	-0.0549592	0.00864023	9.69759	ADGRE1	Q14246	Trans
rs2055794	G	A	-0.0549608	0.00864052	9.69751	ADGRE1	Q14246	Trans
rs55788597	T	A	-0.0549463	0.00863829	9.69741	ADGRE1	Q14246	Trans
rs62055494	C	T	-0.0549588	0.00864063	9.69663	ADGRE1	Q14246	Trans
rs62056805	G	A	-0.0549439	0.00863875	9.69566	ADGRE1	Q14246	Trans
rs17564703	C	T	-0.0549378	0.00863822	9.69475	ADGRE1	Q14246	Trans
rs62059003	C	T	-0.0549375	0.00863822	9.69467	ADGRE1	Q14246	Trans
rs17564493	C	T	-0.0549336	0.00863821	9.69342	ADGRE1	Q14246	Trans
rs75686108	C	T	-0.0549673	0.00864354	9.69334	ADGRE1	Q14246	Trans
rs8078495	G	A	-0.0549318	0.0086382	9.69283	ADGRE1	Q14246	Trans
rs56002706	C	T	-0.0549311	0.0086382	9.69262	ADGRE1	Q14246	Trans
rs1476127	G	A	-0.054929	0.0086382	9.69193	ADGRE1	Q14246	Trans
rs62058968	G	A	-0.0549294	0.00863828	9.69189	ADGRE1	Q14246	Trans
rs62058965	G	C	-0.0549283	0.00863819	9.69169	ADGRE1	Q14246	Trans
rs767059	G	C	-0.0549265	0.00863819	9.69112	ADGRE1	Q14246	Trans
rs767056	C	T	-0.0549259	0.00863819	9.69093	ADGRE1	Q14246	Trans
rs62056801	G	A	-0.0549212	0.00863767	9.69047	ADGRE1	Q14246	Trans
rs62062772	C	T	-0.0549314	0.00863964	9.6897	ADGRE1	Q14246	Trans
rs17588637	G	T	-0.0561654	0.00883406	9.68905	ADGRE1	Q14246	Trans
rs242559	C	A	0.0545812	0.00858526	9.68826	ADGRE1	Q14246	Trans
rs56249080	G	T	-0.0549157	0.00863813	9.68773	ADGRE1	Q14246	Trans
rs17564223	C	T	-0.0549167	0.00863836	9.68756	ADGRE1	Q14246	Trans
rs55930267	C	T	-0.0556837	0.00875972	9.68609	ADGRE1	Q14246	Trans
rs62054842	C	T	-0.0549113	0.00863826	9.68601	ADGRE1	Q14246	Trans
rs62054841	G	A	-0.0549111	0.00863826	9.68596	ADGRE1	Q14246	Trans
rs56136075	C	A	-0.0549092	0.00863805	9.68576	ADGRE1	Q14246	Trans
rs10445370	G	A	-0.05491	0.00863825	9.68558	ADGRE1	Q14246	Trans
rs55673092	G	A	-0.0549072	0.00863809	9.68501	ADGRE1	Q14246	Trans
rs76329216	G	A	-0.054907	0.00863809	9.68497	ADGRE1	Q14246	Trans
rs62061717	T	A	-0.0551533	0.00867687	9.68488	ADGRE1	Q14246	Trans
rs62056848	G	A	-0.05491	0.00863867	9.68472	ADGRE1	Q14246	Trans
rs62056849	G	C	-0.05491	0.00863867	9.68472	ADGRE1	Q14246	Trans
rs62056790	G	A	-0.054908	0.00863841	9.68462	ADGRE1	Q14246	Trans
rs62054857	G	A	-0.0549062	0.00863814	9.68457	ADGRE1	Q14246	Trans
rs739642	C	A	-0.0549068	0.0086383	9.68445	ADGRE1	Q14246	Trans
rs62055460	G	C	-0.054905	0.00863812	9.68425	ADGRE1	Q14246	Trans
rs62054859	G	A	-0.0549049	0.00863812	9.68421	ADGRE1	Q14246	Trans
rs111321973	C	T	-0.0549061	0.00863835	9.68411	ADGRE1	Q14246	Trans
rs113347741	C	T	-0.0549052	0.00863826	9.68402	ADGRE1	Q14246	Trans
rs62055461	C	T	-0.054904	0.00863813	9.68391	ADGRE1	Q14246	Trans
rs62055465	T	A	-0.054904	0.00863813	9.68389	ADGRE1	Q14246	Trans
rs62055466	G	A	-0.0549038	0.00863814	9.68381	ADGRE1	Q14246	Trans
rs79115768	C	T	-0.0549134	0.00863974	9.68362	ADGRE1	Q14246	Trans
rs55781174	C	T	-0.0549029	0.00863816	9.68349	ADGRE1	Q14246	Trans
rs56036719	C	T	-0.0549028	0.00863816	9.68342	ADGRE1	Q14246	Trans
rs12150516	C	T	-0.0549028	0.00863817	9.68342	ADGRE1	Q14246	Trans
rs2732685	C	T	-0.0549575	0.00864677	9.68341	ADGRE1	Q14246	Trans
rs1560310	G	A	-0.0548958	0.00863721	9.6831	ADGRE1	Q14246	Trans
rs62055483	C	T	-0.0549009	0.00863816	9.68279	ADGRE1	Q14246	Trans
rs78238042	G	A	-0.0549008	0.00863816	9.68276	ADGRE1	Q14246	Trans
rs78637438	G	A	-0.0549007	0.00863816	9.68275	ADGRE1	Q14246	Trans
rs62055477	C	A	-0.0549007	0.00863816	9.68274	ADGRE1	Q14246	Trans
rs62055478	C	T	-0.0549005	0.00863816	9.68267	ADGRE1	Q14246	Trans
rs62055492	C	A	-0.0549001	0.00863828	9.68231	ADGRE1	Q14246	Trans
rs62054832	C	A	-0.0549414	0.00864482	9.68222	ADGRE1	Q14246	Trans
rs77561671	G	T	-0.0548975	0.00863791	9.68222	ADGRE1	Q14246	Trans
rs62061710	C	T	-0.0549042	0.00863898	9.68219	ADGRE1	Q14246	Trans
rs55682376	G	A	-0.0548988	0.00863814	9.68215	ADGRE1	Q14246	Trans
rs62055541	G	C	-0.0548968	0.00863791	9.682	ADGRE1	Q14246	Trans
rs62055488	C	T	-0.0548973	0.00863815	9.68165	ADGRE1	Q14246	Trans
rs79580365	C	T	-0.0548955	0.00863795	9.68149	ADGRE1	Q14246	Trans
rs1881194	G	A	-0.0551993	0.00868577	9.68143	ADGRE1	Q14246	Trans
rs2019822	T	A	-0.0548949	0.00863794	9.68132	ADGRE1	Q14246	Trans
rs62055547	C	T	-0.0548917	0.00863745	9.68127	ADGRE1	Q14246	Trans
rs56387391	G	A	-0.0548948	0.00863796	9.68122	ADGRE1	Q14246	Trans
rs76594404	G	C	-0.0548939	0.00863786	9.68115	ADGRE1	Q14246	Trans
rs62056792	G	A	-0.0548939	0.00863785	9.68115	ADGRE1	Q14246	Trans
rs112275277	C	T	-0.0548941	0.00863791	9.68112	ADGRE1	Q14246	Trans
rs11575896	G	A	-0.0548938	0.00863786	9.68111	ADGRE1	Q14246	Trans
rs76324150	C	T	-0.0548938	0.00863786	9.68111	ADGRE1	Q14246	Trans
rs62056780	C	T	-0.0548938	0.00863786	9.68111	ADGRE1	Q14246	Trans
rs28416808	C	T	-0.0549074	0.00864003	9.68106	ADGRE1	Q14246	Trans
rs17691610	G	T	-0.0548936	0.00863786	9.68104	ADGRE1	Q14246	Trans
rs62056779	C	A	-0.0548935	0.00863785	9.68101	ADGRE1	Q14246	Trans
rs55823844	G	A	-0.0548935	0.00863785	9.68101	ADGRE1	Q14246	Trans
rs62056804	C	T	-0.0548933	0.00863786	9.68097	ADGRE1	Q14246	Trans
rs17770150	G	A	-0.0548932	0.00863786	9.68092	ADGRE1	Q14246	Trans
rs111972148	G	C	-0.0548934	0.00863789	9.68092	ADGRE1	Q14246	Trans
rs62055557	C	A	-0.0548931	0.00863785	9.68088	ADGRE1	Q14246	Trans
rs77129180	G	A	-0.0548929	0.00863786	9.68082	ADGRE1	Q14246	Trans
rs62055542	C	T	-0.0548929	0.00863786	9.68082	ADGRE1	Q14246	Trans
rs17770120	C	A	-0.0548929	0.00863786	9.68082	ADGRE1	Q14246	Trans
rs17691449	G	C	-0.0548929	0.00863786	9.68082	ADGRE1	Q14246	Trans
rs74496580	C	A	-0.0548927	0.00863785	9.68076	ADGRE1	Q14246	Trans
rs113894932	G	C	-0.0548882	0.00863715	9.68075	ADGRE1	Q14246	Trans
rs55905252	C	A	-0.054894	0.00863807	9.68073	ADGRE1	Q14246	Trans
rs62056800	T	A	-0.0548927	0.00863786	9.68073	ADGRE1	Q14246	Trans
rs113834264	G	A	-0.0548927	0.00863786	9.68073	ADGRE1	Q14246	Trans
rs55691306	G	C	-0.0548928	0.0086379	9.68069	ADGRE1	Q14246	Trans
rs62056835	G	A	-0.0548951	0.00863827	9.68068	ADGRE1	Q14246	Trans
rs17770108	G	T	-0.0548927	0.00863792	9.68065	ADGRE1	Q14246	Trans
rs916793	G	A	-0.0548938	0.00863809	9.68064	ADGRE1	Q14246	Trans
rs62055549	G	C	-0.0548923	0.00863786	9.68063	ADGRE1	Q14246	Trans
rs62055498	G	A	-0.0548939	0.00863811	9.68062	ADGRE1	Q14246	Trans
rs62055500	G	A	-0.0548938	0.0086381	9.68061	ADGRE1	Q14246	Trans
rs62056782	C	T	-0.0548924	0.00863789	9.6806	ADGRE1	Q14246	Trans
rs80346216	G	T	-0.0548924	0.00863789	9.6806	ADGRE1	Q14246	Trans
rs62056783	G	C	-0.0548924	0.00863789	9.6806	ADGRE1	Q14246	Trans
rs62055501	G	A	-0.0548937	0.0086381	9.68058	ADGRE1	Q14246	Trans
rs62055555	G	T	-0.0548921	0.00863786	9.68054	ADGRE1	Q14246	Trans
rs62055553	C	A	-0.0548917	0.00863785	9.68044	ADGRE1	Q14246	Trans
rs62055502	G	A	-0.0548932	0.0086381	9.68043	ADGRE1	Q14246	Trans
rs62056807	G	C	-0.0548922	0.00863796	9.68039	ADGRE1	Q14246	Trans
rs1467966	C	T	-0.0548923	0.00863797	9.68038	ADGRE1	Q14246	Trans
rs62056811	C	T	-0.0548916	0.00863801	9.68008	ADGRE1	Q14246	Trans
rs79492906	C	T	-0.0548914	0.008638	9.68005	ADGRE1	Q14246	Trans
rs1864325	C	T	-0.0548908	0.00863794	9.67998	ADGRE1	Q14246	Trans
rs62056795	C	T	-0.0548908	0.00863794	9.67998	ADGRE1	Q14246	Trans
rs17770186	C	A	-0.0548928	0.00863826	9.67995	ADGRE1	Q14246	Trans
rs74839514	G	T	-0.0561273	0.00883257	9.67986	ADGRE1	Q14246	Trans
rs111962225	G	C	-0.0549	0.00863959	9.67953	ADGRE1	Q14246	Trans
rs56249780	C	T	-0.0548896	0.00863805	9.67935	ADGRE1	Q14246	Trans
rs55894109	C	T	-0.0548894	0.00863804	9.6793	ADGRE1	Q14246	Trans
rs2082068	C	T	-0.0548868	0.00863803	9.67848	ADGRE1	Q14246	Trans
rs75945623	C	T	-0.0548767	0.00863724	9.67679	ADGRE1	Q14246	Trans
rs4327091	G	A	-0.0552201	0.0086913	9.67678	ADGRE1	Q14246	Trans
rs74509629	C	T	-0.0548812	0.00863811	9.67647	ADGRE1	Q14246	Trans
rs12150125	G	A	-0.0549314	0.00864605	9.67639	ADGRE1	Q14246	Trans
rs79857651	G	A	-0.0551269	0.00867779	9.6744	ADGRE1	Q14246	Trans
rs55673340	C	T	-0.0548752	0.00863836	9.67401	ADGRE1	Q14246	Trans
rs77092481	C	T	-0.0548749	0.00863834	9.67394	ADGRE1	Q14246	Trans
rs2316784	G	T	-0.0552081	0.00869102	9.67346	ADGRE1	Q14246	Trans
rs56327054	G	C	-0.054867	0.00863807	9.67193	ADGRE1	Q14246	Trans
rs2106784	C	T	-0.0548684	0.00863831	9.67187	ADGRE1	Q14246	Trans
rs62056760	G	A	-0.0548671	0.00863811	9.67185	ADGRE1	Q14246	Trans
rs62062323	C	T	-0.0548687	0.00863853	9.67151	ADGRE1	Q14246	Trans
rs62063298	G	T	-0.0553113	0.00870946	9.66895	ADGRE1	Q14246	Trans
rs17564020	G	T	-0.0548576	0.00863824	9.66848	ADGRE1	Q14246	Trans
rs62061714	C	A	-0.0548454	0.00863847	9.66401	ADGRE1	Q14246	Trans
rs1864324	C	T	-0.0548361	0.00863797	9.662	ADGRE1	Q14246	Trans
rs2696626	G	A	-0.0547803	0.00862942	9.66151	ADGRE1	Q14246	Trans
rs55996632	C	T	-0.0548345	0.00863873	9.65994	ADGRE1	Q14246	Trans
rs62062782	G	A	-0.054843	0.00864027	9.65951	ADGRE1	Q14246	Trans
rs62054840	G	A	-0.0549789	0.00866196	9.65895	ADGRE1	Q14246	Trans
rs55933304	G	A	-0.0549194	0.00865308	9.6579	ADGRE1	Q14246	Trans
rs28439143	G	A	-0.0548837	0.00864825	9.65627	ADGRE1	Q14246	Trans
rs56299858	G	A	-0.0548424	0.00864245	9.65479	ADGRE1	Q14246	Trans
rs62061771	G	A	-0.0548832	0.00864963	9.65326	ADGRE1	Q14246	Trans
rs55719714	G	A	-0.0548372	0.00864241	9.65317	ADGRE1	Q14246	Trans
rs2316773	C	T	-0.0547949	0.00863624	9.65215	ADGRE1	Q14246	Trans
rs76627340	G	A	-0.0548016	0.00863826	9.65015	ADGRE1	Q14246	Trans
rs77625338	C	T	-0.0548015	0.00863826	9.65013	ADGRE1	Q14246	Trans
rs77489223	C	T	-0.0548012	0.00863828	9.64998	ADGRE1	Q14246	Trans
rs17691556	T	A	-0.0547832	0.00863797	9.64477	ADGRE1	Q14246	Trans
rs9944484	G	A	-0.0547717	0.0086377	9.64155	ADGRE1	Q14246	Trans
rs62062791	G	A	-0.0547757	0.00864061	9.63683	ADGRE1	Q14246	Trans
rs62062785	G	T	-0.0547705	0.00864018	9.63601	ADGRE1	Q14246	Trans
rs62062137	G	A	-0.0548902	0.00865907	9.63601	ADGRE1	Q14246	Trans
rs76159289	G	T	-0.0547719	0.00864075	9.63532	ADGRE1	Q14246	Trans
rs2732688	C	T	-0.0548694	0.00865621	9.63515	ADGRE1	Q14246	Trans
rs62063666	C	T	-0.055797	0.0088027	9.63484	ADGRE1	Q14246	Trans
rs78026984	G	C	-0.0547692	0.00864077	9.63438	ADGRE1	Q14246	Trans
rs62055947	C	T	-0.0549888	0.00867634	9.63249	ADGRE1	Q14246	Trans
rs10445335	T	A	-0.0547473	0.00863892	9.63108	ADGRE1	Q14246	Trans
rs56108300	T	A	-0.055265	0.00872169	9.62885	ADGRE1	Q14246	Trans
rs35163442	G	A	-0.0547245	0.00864043	9.62052	ADGRE1	Q14246	Trans
rs17770296	C	T	-0.05471	0.00863825	9.62029	ADGRE1	Q14246	Trans
rs2462833	C	T	-0.0545388	0.00861228	9.61807	ADGRE1	Q14246	Trans
rs62062280	C	T	-0.0547218	0.00864224	9.6159	ADGRE1	Q14246	Trans
rs77426526	G	A	-0.0546906	0.00863771	9.61509	ADGRE1	Q14246	Trans
rs56040418	C	T	-0.054683	0.00863721	9.61363	ADGRE1	Q14246	Trans
rs1052594	G	C	-0.0547035	0.00864127	9.61192	ADGRE1	Q14246	Trans
rs62062795	C	T	-0.0547017	0.00864172	9.61042	ADGRE1	Q14246	Trans
rs111541901	C	T	-0.054731	0.00864641	9.6103	ADGRE1	Q14246	Trans
rs56301633	G	A	-0.0552051	0.00872224	9.6084	ADGRE1	Q14246	Trans
rs17573907	C	T	-0.0546904	0.00864141	9.60736	ADGRE1	Q14246	Trans
rs113313727	G	A	-0.0546865	0.008641	9.60697	ADGRE1	Q14246	Trans
rs77132763	C	T	-0.0590473	0.00933081	9.6055	ADGRE1	Q14246	Trans
rs62062786	G	C	-0.0546728	0.00864026	9.60403	ADGRE1	Q14246	Trans
rs62062290	C	A	-0.054676	0.00864141	9.60269	ADGRE1	Q14246	Trans
rs62062289	G	C	-0.0546725	0.00864126	9.60186	ADGRE1	Q14246	Trans
rs55746869	C	T	-0.0588414	0.00930021	9.6018	ADGRE1	Q14246	Trans
rs112281640	C	CT	-0.0548525	0.00867005	9.60116	ADGRE1	Q14246	Trans
rs17691328	C	T	-0.0546379	0.0086376	9.59815	ADGRE1	Q14246	Trans
rs111952388	C	T	-0.0546941	0.00864695	9.59717	ADGRE1	Q14246	Trans
rs62061813	G	A	-0.0546909	0.00864692	9.59621	ADGRE1	Q14246	Trans
rs62062799	G	T	-0.0546504	0.00864192	9.5933	ADGRE1	Q14246	Trans
rs17575850	C	A	-0.0546504	0.00864244	9.59224	ADGRE1	Q14246	Trans
rs17659731	G	A	-0.0546494	0.00864243	9.59194	ADGRE1	Q14246	Trans
rs7350928	C	T	-0.0546323	0.00863995	9.59149	ADGRE1	Q14246	Trans
rs55972730	C	T	-0.0546323	0.00863995	9.59149	ADGRE1	Q14246	Trans
rs2316954	G	A	-0.0546323	0.00863995	9.59149	ADGRE1	Q14246	Trans
rs77138434	C	A	-0.0546323	0.00863995	9.59149	ADGRE1	Q14246	Trans
rs77925835	C	T	-0.0546323	0.00863995	9.59149	ADGRE1	Q14246	Trans
rs17659953	C	T	-0.0546323	0.00863995	9.59149	ADGRE1	Q14246	Trans
rs17652961	G	A	-0.0546315	0.00863999	9.59114	ADGRE1	Q14246	Trans
rs113989747	C	CA	-0.0546309	0.00863995	9.591	ADGRE1	Q14246	Trans
rs149366495	G	A	-0.0587747	0.00929536	9.59091	ADGRE1	Q14246	Trans
rs62060847	C	T	-0.0546292	0.00863996	9.59043	ADGRE1	Q14246	Trans
rs56100031	C	T	-0.0546292	0.00863996	9.59043	ADGRE1	Q14246	Trans
rs11079720	G	A	-0.0551538	0.00872328	9.58972	ADGRE1	Q14246	Trans
rs62060842	T	A	-0.0546233	0.00863999	9.58845	ADGRE1	Q14246	Trans
rs62060843	C	T	-0.0546233	0.00863999	9.58845	ADGRE1	Q14246	Trans
rs62060835	C	T	-0.05462	0.00864001	9.58737	ADGRE1	Q14246	Trans
rs62060836	G	A	-0.05462	0.00864001	9.58737	ADGRE1	Q14246	Trans
rs145503157	C	CACG	-0.0546754	0.00864891	9.58709	ADGRE1	Q14246	Trans
rs974293	G	A	-0.0546175	0.00864002	9.58651	ADGRE1	Q14246	Trans
rs12150628	C	T	-0.0546132	0.00864003	9.58509	ADGRE1	Q14246	Trans
rs12150611	G	A	-0.0546132	0.00864003	9.58509	ADGRE1	Q14246	Trans
rs62063686	G	A	-0.0546113	0.00863987	9.58479	ADGRE1	Q14246	Trans
rs78229689	G	A	-0.0546127	0.00864035	9.58429	ADGRE1	Q14246	Trans
rs62060809	G	A	-0.0546093	0.00864005	9.58379	ADGRE1	Q14246	Trans
rs393838	G	C	-0.0545686	0.00863417	9.58264	ADGRE1	Q14246	Trans
rs17576200	G	A	-0.054605	0.00864013	9.58223	ADGRE1	Q14246	Trans
rs62060852	G	A	-0.054605	0.00864013	9.58223	ADGRE1	Q14246	Trans
rs55831516	C	T	-0.0546042	0.00864004	9.58214	ADGRE1	Q14246	Trans
rs56318865	G	A	-0.0546039	0.00864006	9.58203	ADGRE1	Q14246	Trans
rs56041778	G	C	-0.0546039	0.00864006	9.58203	ADGRE1	Q14246	Trans
rs55947022	G	A	-0.0546039	0.00864006	9.58203	ADGRE1	Q14246	Trans
rs55929190	G	C	-0.0546039	0.00864006	9.58203	ADGRE1	Q14246	Trans
rs56323408	C	T	-0.0546034	0.00864005	9.58184	ADGRE1	Q14246	Trans
rs62060796	G	T	-0.0546011	0.00864021	9.58079	ADGRE1	Q14246	Trans
rs733966	C	T	-0.0546057	0.008641	9.58066	ADGRE1	Q14246	Trans
rs55663797	G	A	-0.0587342	0.00929471	9.5799	ADGRE1	Q14246	Trans
rs17652748	C	T	-0.0545978	0.00864036	9.57942	ADGRE1	Q14246	Trans
rs62060794	C	T	-0.0545968	0.00864028	9.57925	ADGRE1	Q14246	Trans
rs62060799	G	T	-0.0545954	0.00864011	9.57915	ADGRE1	Q14246	Trans
rs62056850	C	T	-0.0545628	0.00863536	9.57829	ADGRE1	Q14246	Trans
rs12150344	G	A	-0.0545925	0.00864012	9.57817	ADGRE1	Q14246	Trans
rs62060797	G	A	-0.0545919	0.00864012	9.57798	ADGRE1	Q14246	Trans
rs111960572	G	A	-0.0612796	0.0096986	9.57791	ADGRE1	Q14246	Trans
rs17577975	C	T	-0.0547018	0.00865777	9.57745	ADGRE1	Q14246	Trans
rs62064668	G	A	-0.0546071	0.00864306	9.57688	ADGRE1	Q14246	Trans
rs17575773	C	T	-0.0545885	0.00864013	9.57687	ADGRE1	Q14246	Trans
rs76307183	G	A	-0.0545881	0.00864016	9.57666	ADGRE1	Q14246	Trans
rs62060795	C	T	-0.0545873	0.00864013	9.57645	ADGRE1	Q14246	Trans
rs62063269	G	A	-0.0546368	0.00864813	9.57613	ADGRE1	Q14246	Trans
rs62060792	T	A	-0.0545858	0.00864014	9.57598	ADGRE1	Q14246	Trans
rs74903707	G	A	-0.054598	0.00864208	9.57593	ADGRE1	Q14246	Trans
rs12150127	G	A	-0.0545838	0.00864015	9.57531	ADGRE1	Q14246	Trans
rs2316953	G	A	-0.0545819	0.00864016	9.57465	ADGRE1	Q14246	Trans
rs62063682	G	A	-0.0545832	0.0086404	9.57458	ADGRE1	Q14246	Trans
rs62063683	G	A	-0.0545828	0.00864037	9.57452	ADGRE1	Q14246	Trans
rs1476554	C	T	-0.0545842	0.0086407	9.57429	ADGRE1	Q14246	Trans
rs62063680	C	A	-0.0545819	0.00864043	9.57411	ADGRE1	Q14246	Trans
rs17652449	G	C	-0.0545888	0.00864166	9.57382	ADGRE1	Q14246	Trans
rs62060853	G	A	-0.0545787	0.00864022	9.57348	ADGRE1	Q14246	Trans
rs17660017	G	C	-0.0545784	0.00864023	9.57338	ADGRE1	Q14246	Trans
rs62061807	C	T	-0.0546186	0.00864684	9.57286	ADGRE1	Q14246	Trans
rs78681971	C	T	-0.0545819	0.00864105	9.57283	ADGRE1	Q14246	Trans
rs79180862	C	T	-0.0545775	0.00864044	9.57265	ADGRE1	Q14246	Trans
rs17650579	C	T	-0.0546094	0.00864553	9.57257	ADGRE1	Q14246	Trans
rs17653255	C	A	-0.0545743	0.00864002	9.57245	ADGRE1	Q14246	Trans
rs17574824	C	T	-0.0545741	0.00864002	9.57241	ADGRE1	Q14246	Trans
rs11079729	C	A	-0.0545741	0.00864002	9.57241	ADGRE1	Q14246	Trans
rs12150542	G	A	-0.0545741	0.00864002	9.57241	ADGRE1	Q14246	Trans
rs12150090	C	T	-0.0545741	0.00864002	9.57241	ADGRE1	Q14246	Trans
rs12150438	C	T	-0.0545742	0.00864003	9.5724	ADGRE1	Q14246	Trans
rs36076725	G	A	-0.0545742	0.00864004	9.57239	ADGRE1	Q14246	Trans
rs35833914	G	A	-0.0545742	0.00864004	9.57239	ADGRE1	Q14246	Trans
rs41437445	G	A	-0.0545739	0.00864001	9.57234	ADGRE1	Q14246	Trans
rs17653193	G	A	-0.0545739	0.00864003	9.57232	ADGRE1	Q14246	Trans
rs2316952	G	C	-0.0545748	0.00864018	9.57231	ADGRE1	Q14246	Trans
rs17653162	C	A	-0.0545737	0.00864003	9.57226	ADGRE1	Q14246	Trans
rs2316951	G	C	-0.0545742	0.00864017	9.57214	ADGRE1	Q14246	Trans
rs17660251	C	T	-0.0545893	0.00864259	9.57205	ADGRE1	Q14246	Trans
rs62060859	G	A	-0.0545716	0.00864005	9.57154	ADGRE1	Q14246	Trans
rs55881134	G	A	-0.0545724	0.00864021	9.57146	ADGRE1	Q14246	Trans
rs62062796	G	A	-0.0546018	0.0086451	9.57098	ADGRE1	Q14246	Trans
rs62060785	G	A	-0.0545652	0.00864019	9.56915	ADGRE1	Q14246	Trans
rs62060786	C	T	-0.054566	0.00864037	9.56905	ADGRE1	Q14246	Trans
rs62060787	G	T	-0.054566	0.00864037	9.56905	ADGRE1	Q14246	Trans
rs17652066	G	C	-0.0546064	0.00864686	9.56887	ADGRE1	Q14246	Trans
rs55893711	C	T	-0.0545636	0.00864029	9.56845	ADGRE1	Q14246	Trans
rs62065399	G	T	-0.0587074	0.00929651	9.56837	ADGRE1	Q14246	Trans
rs17575556	G	A	-0.0545581	0.00864019	9.56685	ADGRE1	Q14246	Trans
rs62063201	C	T	-0.0548979	0.00869413	9.56659	ADGRE1	Q14246	Trans
rs62062296	C	T	-0.0545556	0.00864039	9.56564	ADGRE1	Q14246	Trans
rs62060767	G	A	-0.0545516	0.0086402	9.5647	ADGRE1	Q14246	Trans
rs62060769	G	C	-0.0545516	0.0086402	9.5647	ADGRE1	Q14246	Trans
rs111364350	C	T	-0.0545544	0.00864073	9.56454	ADGRE1	Q14246	Trans
rs876944	G	T	-0.0545496	0.00864021	9.56407	ADGRE1	Q14246	Trans
rs3912060	C	T	-0.0545645	0.00864262	9.56394	ADGRE1	Q14246	Trans
rs12150336	C	T	-0.054551	0.00864067	9.56355	ADGRE1	Q14246	Trans
rs111259120	C	T	-0.0545462	0.00864021	9.56294	ADGRE1	Q14246	Trans
rs191247549	G	C	-0.0545925	0.00864764	9.56273	ADGRE1	Q14246	Trans
rs62060760	C	T	-0.0545449	0.00864021	9.5625	ADGRE1	Q14246	Trans
rs17575437	T	A	-0.0545437	0.00864022	9.56212	ADGRE1	Q14246	Trans
rs78962882	G	C	-0.0545493	0.00864126	9.56179	ADGRE1	Q14246	Trans
rs34739559	G	A	-0.0546977	0.00866484	9.56165	ADGRE1	Q14246	Trans
rs113161176	G	A	-0.0546356	0.00865507	9.56152	ADGRE1	Q14246	Trans
rs62062284	G	A	-0.0545437	0.00864059	9.56136	ADGRE1	Q14246	Trans
rs17653836	T	A	-0.0545413	0.00864025	9.56127	ADGRE1	Q14246	Trans
rs3912061	C	T	-0.0545408	0.00864022	9.56117	ADGRE1	Q14246	Trans
rs62064669	C	T	-0.054547	0.00864121	9.56115	ADGRE1	Q14246	Trans
rs76839282	G	C	-0.0545711	0.00864507	9.56105	ADGRE1	Q14246	Trans
rs111976319	C	A	-0.0545424	0.00864062	9.56085	ADGRE1	Q14246	Trans
rs12150064	C	A	-0.0545388	0.00864026	9.56043	ADGRE1	Q14246	Trans
rs62063677	C	T	-0.0545384	0.00864025	9.56033	ADGRE1	Q14246	Trans
rs62062283	C	A	-0.0545404	0.00864065	9.56016	ADGRE1	Q14246	Trans
rs62063676	G	A	-0.0545375	0.00864024	9.56004	ADGRE1	Q14246	Trans
rs12150570	G	A	-0.0545353	0.00864	9.55983	ADGRE1	Q14246	Trans
rs62061770	G	C	-0.0545378	0.00864044	9.55975	ADGRE1	Q14246	Trans
rs17660167	C	T	-0.0545357	0.00864026	9.55943	ADGRE1	Q14246	Trans
rs62060858	G	C	-0.0545363	0.00864037	9.55941	ADGRE1	Q14246	Trans
rs73984689	G	A	-0.0546185	0.00865347	9.55926	ADGRE1	Q14246	Trans
rs62063669	C	A	-0.0545344	0.00864016	9.5592	ADGRE1	Q14246	Trans
rs74977736	G	C	-0.0545347	0.00864027	9.5591	ADGRE1	Q14246	Trans
rs79923630	G	T	-0.0545351	0.00864033	9.55909	ADGRE1	Q14246	Trans
rs62061766	G	A	-0.0545345	0.00864033	9.55891	ADGRE1	Q14246	Trans
rs17652502	G	A	-0.0545368	0.00864074	9.5588	ADGRE1	Q14246	Trans
rs55692232	G	A	-0.054533	0.00864033	9.55838	ADGRE1	Q14246	Trans
rs62062293	C	A	-0.0545373	0.00864105	9.55832	ADGRE1	Q14246	Trans
rs77105679	G	A	-0.0545315	0.00864018	9.55823	ADGRE1	Q14246	Trans
rs112073200	G	C	-0.0545741	0.00864702	9.55804	ADGRE1	Q14246	Trans
rs17660398	C	T	-0.054531	0.00864041	9.5576	ADGRE1	Q14246	Trans
rs12150515	G	T	-0.0545344	0.00864096	9.55759	ADGRE1	Q14246	Trans
rs62062268	C	T	-0.0545353	0.0086411	9.55757	ADGRE1	Q14246	Trans
rs55686102	C	T	-0.0545756	0.00864753	9.5575	ADGRE1	Q14246	Trans
rs112578465	C	T	-0.0545289	0.00864015	9.55742	ADGRE1	Q14246	Trans
rs62060768	G	A	-0.0545305	0.00864057	9.55711	ADGRE1	Q14246	Trans
rs62056876	C	T	-0.0545973	0.00865119	9.55701	ADGRE1	Q14246	Trans
rs113260576	C	CCAACAA	-0.0545354	0.00864142	9.55698	ADGRE1	Q14246	Trans
rs62064672	G	A	-0.0545317	0.00864093	9.55675	ADGRE1	Q14246	Trans
rs62063163	C	T	-0.0545699	0.00864701	9.55669	ADGRE1	Q14246	Trans
rs62063164	C	T	-0.0545699	0.00864701	9.55669	ADGRE1	Q14246	Trans
rs62064674	C	A	-0.0545307	0.00864082	9.55667	ADGRE1	Q14246	Trans
rs62061788	G	A	-0.0545278	0.0086404	9.55658	ADGRE1	Q14246	Trans
rs56015792	G	C	-0.0586566	0.00929471	9.55646	ADGRE1	Q14246	Trans
rs733968	C	T	-0.05453	0.00864083	9.55641	ADGRE1	Q14246	Trans
rs4283261	C	T	-0.05453	0.00864083	9.55641	ADGRE1	Q14246	Trans
rs75534191	G	A	-0.05453	0.00864083	9.55641	ADGRE1	Q14246	Trans
rs62061789	C	T	-0.054527	0.0086404	9.55633	ADGRE1	Q14246	Trans
rs62062267	C	T	-0.0545309	0.00864106	9.55624	ADGRE1	Q14246	Trans
rs62060855	C	T	-0.0545253	0.00864016	9.55624	ADGRE1	Q14246	Trans
rs62065404	C	T	-0.0586563	0.00929479	9.5562	ADGRE1	Q14246	Trans
rs62062269	G	C	-0.0545286	0.00864094	9.55574	ADGRE1	Q14246	Trans
rs76380490	C	T	-0.0545712	0.00864803	9.55505	ADGRE1	Q14246	Trans
rs71238846	G	A	-0.0586536	0.00929501	9.55496	ADGRE1	Q14246	Trans
rs62061792	G	A	-0.0546579	0.00866192	9.55474	ADGRE1	Q14246	Trans
rs12150506	G	A	-0.0545246	0.00864093	9.55443	ADGRE1	Q14246	Trans
rs76640332	G	A	-0.05474	0.00867624	9.55207	ADGRE1	Q14246	Trans
rs74571696	G	A	-0.0545123	0.00864038	9.55159	ADGRE1	Q14246	Trans
rs79698033	C	T	-0.0545123	0.00864038	9.55159	ADGRE1	Q14246	Trans
rs77768866	C	T	-0.0545058	0.00863995	9.55035	ADGRE1	Q14246	Trans
rs17653906	G	A	-0.0545074	0.00864044	9.54987	ADGRE1	Q14246	Trans
rs62062806	G	A	-0.05452	0.00864274	9.54925	ADGRE1	Q14246	Trans
rs111424940	G	A	-0.0545383	0.00864574	9.54905	ADGRE1	Q14246	Trans
rs55978005	G	T	-0.0545189	0.00864273	9.5489	ADGRE1	Q14246	Trans
rs111724389	G	A	-0.0545358	0.00864553	9.54867	ADGRE1	Q14246	Trans
rs41399444	C	T	-0.0545023	0.00864024	9.54863	ADGRE1	Q14246	Trans
rs62061793	C	A	-0.054645	0.00866287	9.54859	ADGRE1	Q14246	Trans
rs35134656	C	CT	-0.0544938	0.00863945	9.54748	ADGRE1	Q14246	Trans
rs62064675	C	T	-0.0544974	0.00864004	9.54744	ADGRE1	Q14246	Trans
rs62063200	C	T	-0.0545326	0.00864567	9.54734	ADGRE1	Q14246	Trans
rs62063668	C	T	-0.0544958	0.00864026	9.54648	ADGRE1	Q14246	Trans
rs113871181	G	A	-0.0547028	0.00867308	9.54647	ADGRE1	Q14246	Trans
rs62063202	C	T	-0.0545285	0.00864547	9.54641	ADGRE1	Q14246	Trans
rs733969	G	A	-0.0544993	0.00864096	9.54619	ADGRE1	Q14246	Trans
rs2696441	C	A	-0.0545645	0.00865151	9.54573	ADGRE1	Q14246	Trans
rs1122380	C	T	-0.0545218	0.0086456	9.54399	ADGRE1	Q14246	Trans
rs12149995	G	A	-0.0544847	0.00863986	9.54369	ADGRE1	Q14246	Trans
rs12452273	C	T	-0.0586268	0.00929675	9.54358	ADGRE1	Q14246	Trans
rs113120855	C	T	-0.0545219	0.00864628	9.54262	ADGRE1	Q14246	Trans
rs12452076	G	C	-0.0586195	0.00929635	9.54212	ADGRE1	Q14246	Trans
rs55669501	G	A	-0.0545177	0.00864619	9.54145	ADGRE1	Q14246	Trans
rs62063171	C	T	-0.0545176	0.00864621	9.54137	ADGRE1	Q14246	Trans
rs62062274	G	A	-0.0544797	0.00864071	9.54034	ADGRE1	Q14246	Trans
rs62064661	G	A	-0.054481	0.00864092	9.54032	ADGRE1	Q14246	Trans
rs56257094	G	A	-0.0545141	0.00864629	9.54006	ADGRE1	Q14246	Trans
rs2959992	G	C	-0.0586316	0.00929938	9.54001	ADGRE1	Q14246	Trans
rs62061816	C	A	-0.0544956	0.00864342	9.53993	ADGRE1	Q14246	Trans
rs56127309	G	A	-0.0548621	0.00870177	9.5395	ADGRE1	Q14246	Trans
rs62064660	G	A	-0.0544755	0.00864067	9.53903	ADGRE1	Q14246	Trans
rs62057063	C	T	-0.0545883	0.00865884	9.53847	ADGRE1	Q14246	Trans
rs79923708	G	A	-0.0544789	0.00864182	9.53778	ADGRE1	Q14246	Trans
rs78471340	G	A	-0.0547612	0.00868723	9.53652	ADGRE1	Q14246	Trans
rs17660907	G	A	-0.0544777	0.00864253	9.53593	ADGRE1	Q14246	Trans
rs78052495	C	T	-0.0547577	0.00868715	9.53554	ADGRE1	Q14246	Trans
rs17661027	C	A	-0.0545098	0.00864789	9.53541	ADGRE1	Q14246	Trans
rs10514901	G	T	-0.0544815	0.00864351	9.53518	ADGRE1	Q14246	Trans
rs62063859	G	A	-0.05446	0.00864068	9.53401	ADGRE1	Q14246	Trans
rs76761511	C	A	-0.0544667	0.00864173	9.53401	ADGRE1	Q14246	Trans
rs17660936	C	T	-0.0544712	0.00864245	9.534	ADGRE1	Q14246	Trans
rs62061851	C	T	-0.0544774	0.00864347	9.53391	ADGRE1	Q14246	Trans
rs55662347	G	A	-0.054461	0.00864094	9.53378	ADGRE1	Q14246	Trans
rs17573447	C	T	-0.0544523	0.00863964	9.53363	ADGRE1	Q14246	Trans
rs56234850	G	A	-0.0544516	0.00863982	9.53301	ADGRE1	Q14246	Trans
rs62065450	C	T	-0.0585574	0.00929132	9.53296	ADGRE1	Q14246	Trans
rs55826010	G	A	-0.0539643	0.00856302	9.53195	ADGRE1	Q14246	Trans
rs56026524	C	T	-0.0555393	0.00881295	9.53193	ADGRE1	Q14246	Trans
rs62065436	G	A	-0.05859	0.00929704	9.53192	ADGRE1	Q14246	Trans
rs11079721	C	A	-0.0545472	0.00865553	9.53192	ADGRE1	Q14246	Trans
rs62061847	G	A	-0.054466	0.00864264	9.53192	ADGRE1	Q14246	Trans
rs17572893	G	A	-0.054449	0.00864015	9.53152	ADGRE1	Q14246	Trans
rs17660847	C	T	-0.0544623	0.00864242	9.53116	ADGRE1	Q14246	Trans
rs62063788	C	T	-0.0544462	0.00864028	9.53034	ADGRE1	Q14246	Trans
rs17577024	G	A	-0.0544579	0.00864224	9.53014	ADGRE1	Q14246	Trans
rs62065437	G	A	-0.058585	0.00929723	9.53004	ADGRE1	Q14246	Trans
rs10445371	G	A	-0.0544464	0.00864052	9.5299	ADGRE1	Q14246	Trans
rs62063794	T	A	-0.0544464	0.00864052	9.5299	ADGRE1	Q14246	Trans
rs76357066	G	A	-0.0544464	0.00864052	9.5299	ADGRE1	Q14246	Trans
rs62063795	C	T	-0.0544464	0.00864052	9.5299	ADGRE1	Q14246	Trans
rs62063796	G	A	-0.0544464	0.00864052	9.5299	ADGRE1	Q14246	Trans
rs62063797	G	C	-0.0544464	0.00864052	9.5299	ADGRE1	Q14246	Trans
rs62063798	G	A	-0.0544464	0.00864052	9.5299	ADGRE1	Q14246	Trans
rs1052551	G	A	-0.0544464	0.00864052	9.5299	ADGRE1	Q14246	Trans
rs62060762	G	A	-0.0544546	0.00864188	9.52978	ADGRE1	Q14246	Trans
rs919464	C	T	-0.0544455	0.00864052	9.52962	ADGRE1	Q14246	Trans
rs919462	C	T	-0.054445	0.00864052	9.52944	ADGRE1	Q14246	Trans
rs62061849	C	T	-0.0544653	0.0086438	9.52935	ADGRE1	Q14246	Trans
rs113134013	C	T	-0.0544442	0.00864052	9.52918	ADGRE1	Q14246	Trans
rs56371647	C	T	-0.0545094	0.0086509	9.52914	ADGRE1	Q14246	Trans
rs62063800	C	T	-0.0544444	0.00864059	9.52911	ADGRE1	Q14246	Trans
rs62065438	C	T	-0.0585833	0.0092975	9.52903	ADGRE1	Q14246	Trans
rs17651887	G	A	-0.054444	0.00864059	9.52897	ADGRE1	Q14246	Trans
rs62063842	G	C	-0.054444	0.00864059	9.52897	ADGRE1	Q14246	Trans
rs62063786	G	A	-0.0544585	0.00864294	9.52888	ADGRE1	Q14246	Trans
rs62061812	C	T	-0.0544461	0.00864111	9.52861	ADGRE1	Q14246	Trans
rs75229280	G	A	-0.054469	0.00864479	9.52853	ADGRE1	Q14246	Trans
rs17577447	T	A	-0.0544606	0.00864346	9.52852	ADGRE1	Q14246	Trans
rs55913645	T	A	-0.0544431	0.00864071	9.52846	ADGRE1	Q14246	Trans
rs62063850	G	A	-0.0544426	0.00864074	9.52823	ADGRE1	Q14246	Trans
rs112893440	G	A	-0.0544448	0.00864109	9.52823	ADGRE1	Q14246	Trans
rs55736025	C	A	-0.0544422	0.0086407	9.5282	ADGRE1	Q14246	Trans
rs55886080	T	A	-0.0544422	0.0086407	9.5282	ADGRE1	Q14246	Trans
rs62063778	G	A	-0.0544388	0.00864023	9.52803	ADGRE1	Q14246	Trans
rs75242405	C	T	-0.0544388	0.00864028	9.52792	ADGRE1	Q14246	Trans
rs112102887	G	A	-0.0544435	0.00864107	9.52784	ADGRE1	Q14246	Trans
rs17576989	C	A	-0.054443	0.00864115	9.52751	ADGRE1	Q14246	Trans
rs62065443	C	T	-0.0586538	0.00930951	9.52747	ADGRE1	Q14246	Trans
rs63750417	C	T	-0.0544367	0.00864018	9.52746	ADGRE1	Q14246	Trans
rs17661045	T	A	-0.054457	0.00864341	9.52745	ADGRE1	Q14246	Trans
rs727425	G	A	-0.054457	0.00864342	9.52743	ADGRE1	Q14246	Trans
rs17576779	C	T	-0.0544411	0.00864095	9.52732	ADGRE1	Q14246	Trans
rs17660464	C	A	-0.0544405	0.00864095	9.52714	ADGRE1	Q14246	Trans
rs10445338	G	A	-0.054438	0.00864057	9.52709	ADGRE1	Q14246	Trans
rs1468240	T	A	-0.0544562	0.0086435	9.52699	ADGRE1	Q14246	Trans
rs55711941	C	T	-0.0544348	0.00864021	9.52677	ADGRE1	Q14246	Trans
rs112813897	G	A	-0.054455	0.00864346	9.52668	ADGRE1	Q14246	Trans
rs62061808	C	T	-0.0544391	0.00864094	9.52666	ADGRE1	Q14246	Trans
rs75652502	C	A	-0.0544552	0.00864365	9.52638	ADGRE1	Q14246	Trans
rs77604208	C	T	-0.054438	0.00864095	9.5263	ADGRE1	Q14246	Trans
rs17651213	G	A	-0.054433	0.00864017	9.52626	ADGRE1	Q14246	Trans
rs55802590	G	C	-0.0544559	0.00864382	9.52625	ADGRE1	Q14246	Trans
rs62063305	G	A	-0.0544327	0.00864017	9.52619	ADGRE1	Q14246	Trans
rs56080482	G	A	-0.0544509	0.00864307	9.52616	ADGRE1	Q14246	Trans
rs17651134	G	A	-0.0544326	0.00864017	9.52615	ADGRE1	Q14246	Trans
rs62063306	C	A	-0.0544326	0.00864017	9.52615	ADGRE1	Q14246	Trans
rs62063775	G	T	-0.0544325	0.00864017	9.52613	ADGRE1	Q14246	Trans
rs17651243	G	A	-0.0544323	0.00864016	9.52607	ADGRE1	Q14246	Trans
rs77527347	G	T	-0.0544325	0.0086402	9.52606	ADGRE1	Q14246	Trans
rs17651285	G	A	-0.054432	0.00864015	9.526	ADGRE1	Q14246	Trans
rs113762994	C	T	-0.0545028	0.00865139	9.52599	ADGRE1	Q14246	Trans
rs74373419	C	T	-0.0544331	0.00864034	9.52596	ADGRE1	Q14246	Trans
rs17572169	C	T	-0.054432	0.00864033	9.52561	ADGRE1	Q14246	Trans
rs62063294	G	A	-0.0544321	0.00864036	9.52559	ADGRE1	Q14246	Trans
rs62063296	C	T	-0.0544319	0.00864033	9.52558	ADGRE1	Q14246	Trans
rs17576695	T	A	-0.0544352	0.00864088	9.52555	ADGRE1	Q14246	Trans
rs62061854	C	T	-0.0544515	0.00864352	9.52544	ADGRE1	Q14246	Trans
rs62063779	C	T	-0.0544296	0.00864008	9.52534	ADGRE1	Q14246	Trans
rs75145092	T	A	-0.0544305	0.00864032	9.52517	ADGRE1	Q14246	Trans
rs2163130	G	A	-0.0544286	0.00864005	9.52508	ADGRE1	Q14246	Trans
rs1981997	G	A	-0.0544285	0.00864005	9.52506	ADGRE1	Q14246	Trans
rs1981998	G	A	-0.0544285	0.00864005	9.52506	ADGRE1	Q14246	Trans
rs112596352	G	A	-0.0544311	0.00864051	9.52498	ADGRE1	Q14246	Trans
rs17651549	C	T	-0.054428	0.00864004	9.52492	ADGRE1	Q14246	Trans
rs17572795	G	A	-0.054428	0.00864004	9.52492	ADGRE1	Q14246	Trans
rs62063293	G	A	-0.0544296	0.00864031	9.5249	ADGRE1	Q14246	Trans
rs17572627	T	A	-0.0544279	0.00864004	9.5249	ADGRE1	Q14246	Trans
rs17651483	C	A	-0.0544279	0.00864004	9.52488	ADGRE1	Q14246	Trans
rs62063295	C	T	-0.0544293	0.00864032	9.52478	ADGRE1	Q14246	Trans
rs372810927	C	A	-0.0544277	0.00864006	9.52478	ADGRE1	Q14246	Trans
rs62063801	G	T	-0.0544277	0.00864006	9.52477	ADGRE1	Q14246	Trans
rs56363731	G	A	-0.0544275	0.00864004	9.52476	ADGRE1	Q14246	Trans
rs62061790	G	A	-0.0544303	0.00864051	9.52473	ADGRE1	Q14246	Trans
rs56294117	G	A	-0.0544292	0.00864036	9.52466	ADGRE1	Q14246	Trans
rs62063292	C	T	-0.0544289	0.00864031	9.52466	ADGRE1	Q14246	Trans
rs112415880	G	A	-0.0544292	0.00864037	9.52465	ADGRE1	Q14246	Trans
rs62063781	G	T	-0.0544256	0.00864005	9.52411	ADGRE1	Q14246	Trans
rs55643511	G	A	-0.0585572	0.0092964	9.52325	ADGRE1	Q14246	Trans
rs113909426	G	A	-0.0544487	0.0086447	9.52212	ADGRE1	Q14246	Trans
rs62063277	T	A	-0.0544311	0.00864234	9.52124	ADGRE1	Q14246	Trans
rs62061810	G	A	-0.0544227	0.00864129	9.52065	ADGRE1	Q14246	Trans
rs111240522	G	A	-0.0544145	0.00864004	9.52053	ADGRE1	Q14246	Trans
rs62063783	C	T	-0.0544149	0.00864024	9.52026	ADGRE1	Q14246	Trans
rs55690782	G	A	-0.0544054	0.00863883	9.52009	ADGRE1	Q14246	Trans
rs62061802	T	A	-0.054419	0.00864126	9.51949	ADGRE1	Q14246	Trans
rs62063790	G	T	-0.0544126	0.00864046	9.51906	ADGRE1	Q14246	Trans
rs17689182	C	T	-0.0547319	0.0086912	9.519	ADGRE1	Q14246	Trans
rs62057062	G	A	-0.0544765	0.00865103	9.51821	ADGRE1	Q14246	Trans
rs55900347	G	A	-0.0544193	0.008642	9.51811	ADGRE1	Q14246	Trans
rs55825513	G	A	-0.0545069	0.00865638	9.51716	ADGRE1	Q14246	Trans
rs62061796	G	A	-0.0544102	0.00864109	9.517	ADGRE1	Q14246	Trans
rs62061803	C	A	-0.0544099	0.00864111	9.51687	ADGRE1	Q14246	Trans
rs76618565	G	A	-0.0544175	0.00864326	9.51494	ADGRE1	Q14246	Trans
rs62061795	C	A	-0.0544042	0.00864118	9.51488	ADGRE1	Q14246	Trans
rs75412750	C	T	-0.0544037	0.00864116	9.51477	ADGRE1	Q14246	Trans
rs10514904	C	T	-0.054385	0.00863846	9.51421	ADGRE1	Q14246	Trans
rs62057064	C	T	-0.0544596	0.00865108	9.51264	ADGRE1	Q14246	Trans
rs2532271	G	A	-0.054495	0.00865725	9.51153	ADGRE1	Q14246	Trans
rs117365970	G	A	-0.0545102	0.00866141	9.50798	ADGRE1	Q14246	Trans
rs17573607	G	A	-0.0544077	0.00864513	9.50795	ADGRE1	Q14246	Trans
rs55780945	C	T	-0.0543767	0.00864136	9.5056	ADGRE1	Q14246	Trans
rs12150320	C	T	-0.0544105	0.0086468	9.50545	ADGRE1	Q14246	Trans
rs56220242	C	T	-0.0544474	0.00865329	9.50418	ADGRE1	Q14246	Trans
rs62055937	G	T	-0.0545656	0.00867414	9.5	ADGRE1	Q14246	Trans
rs1406070	C	T	-0.0543964	0.00864725	9.49998	ADGRE1	Q14246	Trans
rs2696585	G	A	-0.0543962	0.00864725	9.49992	ADGRE1	Q14246	Trans
rs2696590	G	C	-0.0543935	0.00864693	9.49968	ADGRE1	Q14246	Trans
rs2532308	G	A	-0.0543939	0.00864702	9.49964	ADGRE1	Q14246	Trans
rs1918798	G	A	-0.054394	0.00864712	9.49946	ADGRE1	Q14246	Trans
rs1918797	G	A	-0.0543935	0.00864709	9.49937	ADGRE1	Q14246	Trans
rs2532305	G	A	-0.0543922	0.0086471	9.49895	ADGRE1	Q14246	Trans
rs62062286	C	T	-0.0543496	0.00864054	9.49851	ADGRE1	Q14246	Trans
rs80020809	C	T	-0.0543548	0.00864169	9.49784	ADGRE1	Q14246	Trans
rs62061823	C	T	-0.0543647	0.00864343	9.49749	ADGRE1	Q14246	Trans
rs2532314	G	T	-0.0543838	0.00864689	9.49664	ADGRE1	Q14246	Trans
rs1918799	C	T	-0.0543829	0.0086469	9.49633	ADGRE1	Q14246	Trans
rs2696514	C	T	-0.0554466	0.00881655	9.49528	ADGRE1	Q14246	Trans
rs2532313	G	A	-0.0543793	0.00864693	9.49511	ADGRE1	Q14246	Trans
rs2532417	C	T	-0.0543822	0.00864761	9.49465	ADGRE1	Q14246	Trans
rs3919455	C	T	-0.054579	0.00867929	9.4939	ADGRE1	Q14246	Trans
rs17650872	G	T	-0.0543535	0.00864368	9.49335	ADGRE1	Q14246	Trans
rs1406068	C	T	-0.0544334	0.00865661	9.4929	ADGRE1	Q14246	Trans
rs79523636	C	T	-0.0555221	0.00882978	9.49287	ADGRE1	Q14246	Trans
rs2532297	G	A	-0.0544328	0.00865655	9.49286	ADGRE1	Q14246	Trans
rs2532294	G	C	-0.0544323	0.00865671	9.49237	ADGRE1	Q14246	Trans
rs17585608	C	T	-0.0544344	0.00865706	9.49232	ADGRE1	Q14246	Trans
rs2532278	C	A	-0.0544342	0.0086571	9.49215	ADGRE1	Q14246	Trans
rs2532275	G	A	-0.0544342	0.0086571	9.49215	ADGRE1	Q14246	Trans
rs2109092	G	A	-0.0544308	0.00865666	9.49197	ADGRE1	Q14246	Trans
rs2532273	C	T	-0.0544337	0.00865714	9.49194	ADGRE1	Q14246	Trans
rs17585214	C	T	-0.0544309	0.0086567	9.49193	ADGRE1	Q14246	Trans
rs1918792	G	A	-0.0544266	0.00865654	9.49086	ADGRE1	Q14246	Trans
rs62060864	C	T	-0.0544267	0.00865668	9.49062	ADGRE1	Q14246	Trans
rs2532298	G	A	-0.0544233	0.00865651	9.48984	ADGRE1	Q14246	Trans
rs2532272	G	A	-0.0544263	0.00865708	9.48966	ADGRE1	Q14246	Trans
rs62063282	G	A	-0.0543467	0.00864492	9.48865	ADGRE1	Q14246	Trans
rs2532288	C	T	-0.0544194	0.00865697	9.48766	ADGRE1	Q14246	Trans
rs2532291	G	A	-0.054417	0.00865696	9.48689	ADGRE1	Q14246	Trans
rs754513	T	A	-0.0543391	0.00864459	9.48684	ADGRE1	Q14246	Trans
rs2141299	C	A	-0.0544166	0.00865706	9.48658	ADGRE1	Q14246	Trans
rs2696571	G	C	-0.0544149	0.00865682	9.4865	ADGRE1	Q14246	Trans
rs2696570	G	A	-0.0544143	0.00865684	9.48629	ADGRE1	Q14246	Trans
rs2696573	C	T	-0.0544096	0.00865642	9.48561	ADGRE1	Q14246	Trans
rs1528072	C	A	-0.0544116	0.0086568	9.48548	ADGRE1	Q14246	Trans
rs2532316	G	A	-0.0543498	0.00864706	9.48528	ADGRE1	Q14246	Trans
rs4792845	C	T	-0.0544095	0.00865688	9.48464	ADGRE1	Q14246	Trans
rs2214258	G	C	-0.0545426	0.00867886	9.48303	ADGRE1	Q14246	Trans
rs62056933	G	A	-0.0545666	0.00868313	9.48211	ADGRE1	Q14246	Trans
rs35327136	C	A	-0.0585312	0.00931451	9.48117	ADGRE1	Q14246	Trans
rs55787105	G	A	-0.0543625	0.00865238	9.47861	ADGRE1	Q14246	Trans
rs62056932	G	C	-0.0545563	0.00868395	9.47713	ADGRE1	Q14246	Trans
rs75330746	C	T	-0.0547094	0.00870849	9.47679	ADGRE1	Q14246	Trans
rs55838058	C	T	-0.0546676	0.00870264	9.47519	ADGRE1	Q14246	Trans
rs55896111	G	A	-0.0546233	0.00869678	9.47278	ADGRE1	Q14246	Trans
rs2532309	G	A	-0.0541817	0.00862649	9.47272	ADGRE1	Q14246	Trans
rs1987151	T	A	-0.0544445	0.00867163	9.46605	ADGRE1	Q14246	Trans
rs62055956	C	T	-0.0543125	0.00865103	9.46519	ADGRE1	Q14246	Trans
rs62056908	G	A	-0.055254	0.00880135	9.46449	ADGRE1	Q14246	Trans
rs2696459	G	C	-0.0542979	0.00864949	9.46358	ADGRE1	Q14246	Trans
rs112916880	C	T	-0.0542608	0.00864408	9.46259	ADGRE1	Q14246	Trans
rs78917495	C	T	-0.0542933	0.0086493	9.46248	ADGRE1	Q14246	Trans
rs62064420	G	C	-0.0543006	0.00865188	9.45963	ADGRE1	Q14246	Trans
rs56400821	C	A	-0.0542795	0.0086489	9.45884	ADGRE1	Q14246	Trans
rs2668669	G	C	-0.0543493	0.0086606	9.45769	ADGRE1	Q14246	Trans
rs56201245	C	T	-0.054258	0.00864615	9.45749	ADGRE1	Q14246	Trans
rs16940806	G	A	-0.0547279	0.00872124	9.45705	ADGRE1	Q14246	Trans
rs62063854	G	A	-0.0544679	0.0086799	9.45687	ADGRE1	Q14246	Trans
rs2907478	G	T	-0.0542545	0.00864684	9.45498	ADGRE1	Q14246	Trans
rs17651093	G	A	-0.0542067	0.00863984	9.4537	ADGRE1	Q14246	Trans
rs71375313	G	A	-0.0543168	0.0086583	9.45186	ADGRE1	Q14246	Trans
rs76344126	G	A	-0.058402	0.00930987	9.45117	ADGRE1	Q14246	Trans
rs113322852	T	A	-0.0583541	0.0093023	9.45106	ADGRE1	Q14246	Trans
rs62063271	G	A	-0.0542167	0.00864399	9.44852	ADGRE1	Q14246	Trans
rs2696581	G	A	-0.0541963	0.00864265	9.44466	ADGRE1	Q14246	Trans
rs77555455	G	A	-0.0542056	0.00864452	9.44388	ADGRE1	Q14246	Trans
rs62057067	C	T	-0.0542355	0.00864947	9.44352	ADGRE1	Q14246	Trans
rs74918686	G	C	-0.0542617	0.00865412	9.44254	ADGRE1	Q14246	Trans
rs4074462	G	T	-0.0542391	0.00865064	9.44231	ADGRE1	Q14246	Trans
rs1879583	C	T	-0.0582618	0.00929229	9.44218	ADGRE1	Q14246	Trans
rs62061821	G	A	-0.0542919	0.00865919	9.44202	ADGRE1	Q14246	Trans
rs62053939	C	T	-0.0542011	0.00864483	9.44179	ADGRE1	Q14246	Trans
rs113925422	T	A	-0.05579	0.00889927	9.4398	ADGRE1	Q14246	Trans
rs34097347	C	A	-0.0544606	0.00868755	9.43911	ADGRE1	Q14246	Trans
rs79589869	C	A	-0.0542302	0.00865183	9.43703	ADGRE1	Q14246	Trans
rs56205560	T	A	-0.0542096	0.00864892	9.43625	ADGRE1	Q14246	Trans
rs55907036	G	A	-0.0543517	0.00867251	9.43442	ADGRE1	Q14246	Trans
rs62054804	C	T	-0.054151	0.0086406	9.43416	ADGRE1	Q14246	Trans
rs62064646	G	A	-0.0581891	0.00928533	9.43344	ADGRE1	Q14246	Trans
rs2106785	C	T	-0.0545954	0.00871258	9.43204	ADGRE1	Q14246	Trans
rs2696630	G	A	-0.0541848	0.00864706	9.43204	ADGRE1	Q14246	Trans
rs62061848	C	T	-0.0545551	0.00870635	9.43165	ADGRE1	Q14246	Trans
rs17660228	G	A	-0.0541099	0.00863545	9.43133	ADGRE1	Q14246	Trans
rs2684526	C	T	-0.0583044	0.00930492	9.43123	ADGRE1	Q14246	Trans
rs62065392	G	A	-0.0583017	0.00930515	9.42999	ADGRE1	Q14246	Trans
rs79959255	G	T	-0.0541336	0.00864008	9.42964	ADGRE1	Q14246	Trans
rs62065388	C	T	-0.0583125	0.00930738	9.42902	ADGRE1	Q14246	Trans
rs4479288	G	A	-0.0541972	0.00865063	9.42882	ADGRE1	Q14246	Trans
rs62065390	G	A	-0.0582936	0.00930512	9.4276	ADGRE1	Q14246	Trans
rs62065391	G	C	-0.0582936	0.00930512	9.4276	ADGRE1	Q14246	Trans
rs55991914	C	T	-0.0541911	0.00865037	9.42738	ADGRE1	Q14246	Trans
rs62057119	G	A	-0.0542103	0.00865346	9.42732	ADGRE1	Q14246	Trans
rs55980621	C	T	-0.0541676	0.00864724	9.42612	ADGRE1	Q14246	Trans
rs55669046	C	T	-0.054166	0.00864719	9.42571	ADGRE1	Q14246	Trans
rs62055945	G	A	-0.0541848	0.0086505	9.42509	ADGRE1	Q14246	Trans
rs2040845	G	C	-0.0544615	0.00869504	9.42436	ADGRE1	Q14246	Trans
rs62071573	C	T	-0.054606	0.00871857	9.42343	ADGRE1	Q14246	Trans
rs62053953	G	A	-0.0541449	0.00864618	9.42096	ADGRE1	Q14246	Trans
rs62055946	C	A	-0.0541688	0.00865058	9.41976	ADGRE1	Q14246	Trans
rs36039990	G	A	-0.0551144	0.00880186	9.41924	ADGRE1	Q14246	Trans
rs9912279	C	T	-0.0542279	0.00866074	9.4183	ADGRE1	Q14246	Trans
rs62065384	C	T	-0.0582755	0.0093072	9.41829	ADGRE1	Q14246	Trans
rs79892630	C	T	-0.0541707	0.00865166	9.41819	ADGRE1	Q14246	Trans
rs1724390	C	A	-0.0540641	0.0086355	9.41646	ADGRE1	Q14246	Trans
rs2696658	G	A	-0.0541345	0.00864681	9.41633	ADGRE1	Q14246	Trans
rs55943044	G	A	-0.0541884	0.0086563	9.41454	ADGRE1	Q14246	Trans
rs17652036	G	A	-0.0541212	0.00864648	9.41272	ADGRE1	Q14246	Trans
rs78440279	C	T	-0.0541252	0.0086477	9.41152	ADGRE1	Q14246	Trans
rs55725840	T	A	-0.0541466	0.00865114	9.41147	ADGRE1	Q14246	Trans
rs62054824	C	T	-0.0541147	0.00864606	9.41147	ADGRE1	Q14246	Trans
rs62055896	C	T	-0.0541465	0.00865115	9.41144	ADGRE1	Q14246	Trans
rs112556326	G	T	-0.054024	0.00863226	9.41006	ADGRE1	Q14246	Trans
rs62056920	G	A	-0.0541352	0.00865024	9.40966	ADGRE1	Q14246	Trans
rs62066460	C	T	-0.0540207	0.0086322	9.40912	ADGRE1	Q14246	Trans
rs17563501	C	T	-0.0541319	0.00865	9.40908	ADGRE1	Q14246	Trans
rs56380663	C	T	-0.0541239	0.00864876	9.40896	ADGRE1	Q14246	Trans
rs62054372	G	C	-0.054589	0.00872345	9.40822	ADGRE1	Q14246	Trans
rs62054380	C	A	-0.0541289	0.00865001	9.40807	ADGRE1	Q14246	Trans
rs62055894	G	A	-0.0541363	0.00865127	9.40793	ADGRE1	Q14246	Trans
rs111739681	C	T	-0.0541254	0.00864963	9.40769	ADGRE1	Q14246	Trans
rs62055901	G	A	-0.0541335	0.00865143	9.40668	ADGRE1	Q14246	Trans
rs8072451	C	T	-0.0542197	0.00866562	9.40588	ADGRE1	Q14246	Trans
rs56146262	C	A	-0.0541068	0.00864766	9.40569	ADGRE1	Q14246	Trans
rs62054825	G	A	-0.0540863	0.00864504	9.40436	ADGRE1	Q14246	Trans
rs17649019	G	A	-0.0541091	0.00864914	9.40347	ADGRE1	Q14246	Trans
rs17688922	G	A	-0.0541153	0.00865086	9.40197	ADGRE1	Q14246	Trans
rs17688944	T	A	-0.0541012	0.00864868	9.40182	ADGRE1	Q14246	Trans
rs62054762	G	T	-0.0543545	0.0086892	9.40179	ADGRE1	Q14246	Trans
rs17688032	G	A	-0.0540809	0.00864551	9.40168	ADGRE1	Q14246	Trans
rs62073097	G	A	-0.0541406	0.00865528	9.40125	ADGRE1	Q14246	Trans
rs62055938	C	A	-0.0541102	0.00865096	9.40012	ADGRE1	Q14246	Trans
rs77220413	G	A	-0.0540718	0.0086449	9.39998	ADGRE1	Q14246	Trans
rs62054761	C	T	-0.0543458	0.00868893	9.39954	ADGRE1	Q14246	Trans
rs55989971	G	A	-0.0540963	0.0086492	9.39922	ADGRE1	Q14246	Trans
rs62055899	T	A	-0.0541154	0.00865228	9.39917	ADGRE1	Q14246	Trans
rs2429444	C	T	-0.0540985	0.00864961	9.39909	ADGRE1	Q14246	Trans
[truncated: 101,119 more rows]

## Sheet: Plasma-CSF comparison
CSF-based cis pQTL-assciated proteins	Available in the UKB-PPP	Significant in the UKB-PPP		1=Yes
A4GALT	0	0		0=No
ABO	1	0
ACBD7	0	0
ACE	1	0
ACP1	1	0
ACP5	1	0
ACP6	1	0
ACP7	0	0
ACYP2	0	0
ADA2	1	1
ADAM12	1	0
ADAM9	1	1
ADAMTS1	1	0
ADAMTS13	1	1
ADAMTS4	1	0
ADAMTS5	0	0
ADAMTSL1	0	0
ADGRE2	1	1
ADGRF5	1	1
ADH1B	1	0
ADM	1	1
AGRP	1	1
AGT	1	0
AHSG	1	0
AK1	1	0
AKR1A1	0	0
AKR1B1	1	0
AKR1C1	0	0
AKR7A2	0	0
AMIGO2	1	1
AMY2B	1	0
ANG	1	0
ANGPTL1	1	0
ANGPTL4	1	0
ANGPTL7	1	0
ANXA2	1	0
ANXA5	1	0
AOC1	1	0
APCDD1	0	0
APOC2	0	0
APOE	1	1
APOH	1	1
APOL1	1	1
ARHGAP1	1	0
ARHGAP25	1	0
ARSA	1	1
ARSB	1	0
ARSK	0	0
ART3	1	1
ASAH2	1	0
ASIP	0	0
ASL	0	0
ASPN	1	0
ATF6B	0	0
ATP1B2	1	0
B3GAT3	1	0
B3GLCT	0	0
B3GNT8	0	0
B4GALNT1	0	0
B4GALT1	1	1
B4GALT2	0	0
B4GALT6	0	0
BCAM	1	1
BCAN	1	0
BCHE	1	0
BOC	1	0
BPI	0	0
BPIFB1	1	0
BRPF1	0	0
BST1	1	0
BTD	1	0
BTN2A1	1	1
BTN3A1	0	0
BTNL9	0	0
C1QC	0	0
C1QL1	0	0
C1QL4	0	0
C1QTNF3	0	0
C1QTNF5	1	0
C1S	1	0
C2	1	1
C4A	0	0
C4B	0	0
C7	1	0
CA4	1	0
CA6	1	0
CA9	1	0
CABLES2	0	0
CALCOCO2	1	0
CAPG	1	1
CAPSL	0	0
CAT	1	0
CBR1	0	0
CBR3	0	0
CCDC50	1	0
CCL14	1	0
CCL15	1	0
CCL16	1	0
CCL17	1	0
CCL18	1	0
CCL23	1	1
CCL25	1	1
CCL3L1	0	0
CCL7	1	0
CCL8	1	1
CCN3	1	0
CCN4	1	0
CCN5	1	0
CD109	1	1
CD14	1	0
CD177	1	0
CD209	1	0
CD274	1	1
CD300A	1	0
CD300C	1	0
CD300E	1	0
CD33	1	0
CD38	1	0
CD48	1	1
CD55	1	0
CD59	1	0
CD72	1	1
CD83	1	1
CD84	1	0
CD8A	1	1
CD93	1	0
CDCP1	1	1
CDH11	0	0
CDNF	1	0
CDON	1	0
CEACAM19	1	0
CEL	0	0
CER1	0	0
CFB	1	1
CFD	1	0
CFH	1	0
CFHR1	0	0
CFHR4	1	0
CFHR5	1	0
CFI	1	0
CGB3	0	0
CGB7	0	0
CHGA	1	0
CHI3L1	1	0
CHI3L2	0	0
CHIT1	1	1
CHRD	0	0
CHRDL2	1	0
CHST12	0	0
CHST9	0	0
CLEC11A	1	1
CLEC12A	1	0
CLEC2L	1	1
CLEC3B	1	0
CLEC4C	1	1
CLEC4G	1	0
CLEC7A	1	0
CLIC5	1	0
CLN5	0	0
CLPS	1	0
CNDP1	1	0
CNTN2	1	0
CNTN4	1	0
CNTN5	1	1
COCH	1	0
COL11A2	0	0
COL15A1	1	0
COL18A1	1	1
COL23A1	0	0
COLEC11	0	0
CPA4	1	0
CPB1	1	0
CPB2	1	1
CPE	1	0
CPM	1	0
CPN2	0	0
CPXM1	1	1
CPZ	0	0
CREB3L4	0	0
CRELD1	1	0
CRHBP	1	0
CRIM1	1	0
CRISP2	1	1
CRISPLD2	0	0
CRLF1	1	0
CROT	0	0
CRTAC1	1	1
CRYGD	1	1
CRYZ	0	0
CSGALNACT2	0	0
CST1	1	0
CST2	0	0
CST3	1	1
CST4	0	0
CST5	1	0
CST6	1	0
CST7	1	0
CTHRC1	1	0
CTNNA2	0	0
CTRB1	1	0
CTRB2	0	0
CTSB	1	0
CTSC	1	1
CTSF	1	1
CTSH	1	0
CTSK	0	0
CTSO	1	1
CTSS	1	0
CTSZ	1	1
CXCL1	1	1
CXCL6	1	0
CYB5D2	0	0
CYTL1	1	0
DEFB1	0	0
DKK2	0	0
DLK1	1	0
DLL1	1	1
DNAJC10	0	0
DNAJC30	0	0
DNER	1	0
DPP7	1	1
DPT	1	0
DRAXIN	1	0
DSC2	1	0
DSC3	0	0
DSCAM	1	1
DSG2	1	0
EBI3	0	0
ECH1	0	0
ECM1	1	0
EDAR	1	0
EDIL3	1	0
EFEMP1	1	0
EFNA5	0	0
EGF	1	0
EGFLAM	1	0
EGFR	1	0
EHF	0	0
EMILIN3	0	0
ENDOU	1	1
ENPP5	1	0
ENPP7	1	1
ENTPD3	0	0
ENTPD6	1	0
EPDR1	0	0
EPHA1	1	0
EPHA10	1	0
EPHA2	1	0
EPHA5	0	0
EPO	1	0
ERAP1	0	0
ERAP2	0	0
ERBB4	1	1
ERLEC1	0	0
ERLIN1	0	0
ERO1B	0	0
ESD	0	0
ESM1	1	1
EYS	0	0
F11	1	0
F13B	1	0
F5	0	0
FABP1	1	0
FABP3	1	0
FABP6	1	1
FAH	0	0
FAIM	0	0
FAM177A1	0	0
FAM20A	1	1
FAM234B	0	0
FAM3B	1	1
FAM3D	1	1
FAS	1	0
FBP1	1	0
FBP2	0	0
FCER1A	1	0
FCER2	1	1
FCGR2A	1	1
FCGR2B	1	1
FCGR3B	1	0
FCN2	1	0
FCRL6	1	1
FGF17	0	0
FGF19	1	0
FGFBP3	1	0
FGFRL1	0	0
FKBP14	1	0
FKBP7	1	0
FLRT1	0	0
FLRT2	1	0
FLRT3	0	0
FMOD	0	0
FOLH1	1	1
FREM2	0	0
FRZB	1	1
FSTL1	1	0
FSTL3	1	0
FSTL5	0	0
FUT10	0	0
FUT5	0	0
FUT8	1	0
GALNT10	1	0
GALNT16	0	0
GCA	0	0
GDF10	0	0
GDF15	1	1
GFRA1	1	0
GFRAL	1	1
GGH	1	1
GKN2	0	0
GLCE	0	0
GLIPR1	1	0
GLO1	1	0
GLRX2	0	0
GNLY	1	1
GNRH1	0	0
GNRH2	0	0
GOLM1	0	0
GP6	1	0
GPC1	1	0
GPC5	1	0
GPC6	0	0
GPNMB	1	1
GRN	1	1
GRP	1	1
GSN	1	0
GSTM1	0	0
GSTM3	0	0
GSTO1	0	0
GSTP1	1	0
GSTT2B	1	0
GXYLT1	0	0
GZMB	1	1
GZMM	0	0
H6PD	0	0
HAPLN1	0	0
HAPLN4	0	0
HAVCR2	1	0
HDGF	1	1
HGF	1	0
HGFAC	1	0
HIBCH	0	0
HK2	1	0
HLA-DQA2	0	0
HMOX2	1	1
HP	0	0
HRG	1	0
HSD17B14	1	0
HSP90B1	1	0
HYAL1	1	0
IBSP	0	0
ICAM1	1	1
ICAM4	1	1
ICOSLG	1	0
IDUA	1	1
IFNAR1	1	0
IFNL1	1	1
IFNL3	0	0
IFNLR1	1	0
IGDCC3	1	0
IGDCC4	1	0
IGF2R	1	1
IGFBPL1	1	0
IGFLR1	0	0
IGHG1	0	0
IGHG2	0	0
IGHG3	0	0
IGHG4	0	0
IGSF11	0	0
IL10RA	1	0
IL10RB	1	0
IL12B	1	1
IL15RA	1	1
IL16	1	0
IL17D	1	0
IL17RA	1	0
IL17RB	1	1
IL17RC	0	0
IL17RD	0	0
IL18R1	1	1
IL1R1	1	1
IL1RAP	1	0
IL1RL1	1	1
IL1RL2	1	1
IL1RN	1	0
IL20	1	0
IL22	1	1
IL27RA	0	0
IL2RB	1	0
IL34	1	1
IL5RA	1	1
IL6	1	1
IL6R	1	1
IL6ST	1	0
IL9	1	0
IMPAD1	0	0
INPP5B	0	0
INSR	1	0
IRF2	0	0
ISG15	0	0
ITGB5	1	0
ITIH4	1	0
ITIH5	1	0
JAM2	1	0
JAM3	1	0
JAML	0	0
KDR	1	1
KIRREL3	0	0
KLK10	1	0
KLK11	1	0
KLK12	1	0
KLK13	1	0
KLK14	1	1
KLK15	1	0
KLK7	1	0
KLK8	1	0
KLKB1	1	0
KLRB1	1	1
KNG1	0	0
KYNU	1	1
LAMC2	0	0
LAYN	1	0
LBP	1	0
LCT	0	0
LCTL	0	0
LEAP2	0	0
LECT2	1	1
LEPR	1	0
LGALS2	0	0
LGALS3	1	1
LGALS8	1	0
LGALS9	1	0
LGMN	1	0
LHB	1	0
LIFR	1	1
LILRA4	1	0
LILRA6	1	0
LILRB1	1	1
LILRB2	1	1
LILRB5	1	0
LMAN2L	0	0
LMOD1	1	0
LPO	1	1
LRIT2	0	0
LRP11	1	0
LRP12	0	0
LRP2	1	0
LRP8	0	0
LRRC15	0	0
LRRC32	0	0
LRRN1	1	0
LTF	0	0
LY86	0	0
LY9	1	0
LY96	1	1
LYPLAL1	0	0
LYZ	0	0
MAGI2	0	0
MAN2B2	1	1
MANBA	0	0
MANEA	0	0
MANF	1	0
MANSC4	1	1
MAPK13	1	0
MATN4	0	0
MAX	1	0
MBL2	1	0
MCEE	1	0
MESD	1	0
METTL24	0	0
MFAP2	0	0
MGP	0	0
MIA	1	0
MICA	0	0
MICB	0	0
MIF	1	0
MLN	1	1
MMEL1	0	0
MMP10	1	0
MMP12	1	0
MMP2	0	0
MMP7	1	0
MMP8	1	0
MPIG6B	1	0
MRC1	1	1
MRC2	0	0
MSMB	1	0
MSMP	0	0
MST1	1	1
MTHFS	0	0
MXRA7	0	0
MXRA8	1	1
NAAA	1	1
NAGK	1	0
NAGPA	1	1
NBL1	1	0
NCAM2	1	1
NCR1	1	0
NCR3	0	0
NDNF	0	0
NDST1	1	0
NELL1	1	0
NID1	1	0
NID2	1	0
NMB	0	0
NPNT	0	0
NPPB	1	0
NPW	0	0
NQO1	0	0
NQO2	0	0
NRG1	0	0
NRG4	0	0
NRP1	1	0
NRP2	1	1
NT5C	1	0
NTM	0	0
NTN1	0	0
NTN4	0	0
NTRK1	0	0
NUCB1	0	0
NUDCD3	0	0
NUDT9	0	0
OAF	0	0
OAS1	0	0
OLFM1	0	0
OLFM2	0	0
OLFML3	0	0
OLR1	1	0
OMD	1	0
OSCAR	1	1
OSMR	1	0
PAM	1	1
PCBD1	1	0
PCDH10	0	0
PCOLCE2	0	0
PCSK1	0	0
PCSK7	1	0
PCSK9	1	0
PDCD1LG2	1	0
PDCD5	1	0
PDGFD	0	0
PDGFRB	1	0
PDGFRL	0	0
PDLIM4	0	0
PENK	1	0
PGD	1	0
PIGR	1	0
PILRA	1	0
PKDCC	0	0
PLA2G2A	1	0
PLA2G7	1	1
PLA2R1	0	0
PLAUR	1	1
PLD5	0	0
PLEK	0	0
PLOD2	0	0
PLXDC2	1	1
PLXNB2	1	0
PLXNC1	0	0
PNLIPRP2	1	0
POFUT1	0	0
POGLUT1	0	0
POGLUT3	0	0
POMC	1	0
POMGNT2	0	0
POSTN	1	1
PPID	0	0
PPIE	1	0
PPIF	1	0
PPT1	1	0
PRKCSH	0	0
PROS1	1	1
PRTN3	1	1
PSG3	0	0
PSG9	0	0
PSMB1	0	0
PSPN	1	1
PTGFRN	0	0
PTGR1	1	0
PTH	1	1
PTHLH	0	0
PTPN4	0	0
PTPRU	0	0
PXYLP1	0	0
QDPR	1	0
QPCT	1	1
QPCTL	0	0
QSOX1	1	0
QSOX2	0	0
RABEPK	1	0
RAET1L	0	0
RARRES1	1	1
RARRES2	1	0
RBP7	1	0
REG1A	1	1
REG3G	1	0
REG4	1	0
RGMA	1	0
RIDA	1	0
RMDN1	0	0
RNASE2	0	0
RNASE3	1	1
RNASE4	1	1
RNASE6	1	0
ROBO2	1	1
ROBO3	0	0
ROR1	1	1
ROR2	0	0
RPE	1	0
RPN1	0	0
RRM2B	1	0
RSPO2	0	0
RSPO4	0	0
S100A4	1	0
S100A7	0	0
SAA1	0	0
SAT2	1	0
SCARA3	0	0
SCARB2	1	1
SCARF1	1	0
SCARF2	1	0
SCG3	1	1
SCGN	1	0
SCT	1	0
SCUBE1	0	0
SELL	1	1
SELP	1	0
SEMA3E	0	0
SEMA3G	1	0
SEMA4D	1	0
SERPINA1	1	0
SERPINA4	1	0
SERPINA5	1	0
SERPINA9	1	0
SERPINB1	1	0
SERPIND1	1	0
SERPINE1	1	0
SERPINF1	1	0
SERPING1	1	0
SFRP4	1	0
SHBG	1	0
SIGLEC12	0	0
SIGLEC14	0	0
SIGLEC5	1	0
SIGLEC6	1	1
SIGLEC7	1	0
SIGLEC9	1	1
SIRPA	1	0
SIRPB1	1	0
SIRPG	0	0
SLAMF7	1	1
SMOC1	1	1
SMPDL3A	1	1
SOD3	1	0
SORBS3	0	0
SORCS2	1	0
SOST	1	1
SPARCL1	1	0
SPAST	0	0
SPATA20	0	0
SPINK2	1	0
SPINK6	1	0
SPINT1	1	1
SPINT2	1	0
SPINT3	1	0
SPOCK2	0	0
SPON1	1	1
SPON2	1	1
ST3GAL1	1	1
ST3GAL6	0	0
ST6GALNA	0	0
ST6GALNAC2	0	0
ST8SIA2	0	0
STC1	1	0
STX8	1	0
SVEP1	0	0
TAC1	0	0
TAPBP	0	0
TAPBPL	0	0
TAX1BP3	0	0
TBCE	0	0
TBL2	0	0
TCN2	1	1
TDGF1	1	1
TEK	1	1
TFF1	1	1
TGFB1	1	0
TGFB2	1	0
TGFB3	0	0
TGM3	0	0
THBS2	1	0
THBS3	0	0
THBS4	1	0
THSD1	1	0
TIE1	1	1
TIGAR	1	0
TLR4	1	0
TMED2	0	0
TMEM106B	0	0
TMEM132A	1	0
TMEM132C	0	0
TMEM132D	0	0
TMEM190	0	0
TMEM25	1	0
TMEM9	0	0
TMPRSS5	1	0
TNC	1	0
TNFAIP6	0	0
TNFRSF10B	1	0
TNFRSF11A	1	0
TNFRSF14	1	0
TNFRSF18	0	0
TNFRSF19	1	0
TNFRSF1B	1	0
TNFRSF4	1	1
TNFRSF8	1	1
TNFSF13B	1	1
TNFSF15	0	0
TNFSF8	1	0
TNXB	1	1
TPSAB1	1	0
TPSB2	0	0
TREM1	0	0
TRH	0	0
TRIL	0	0
TXNDC15	1	1
TXNRD1	1	0
TYMP	1	0
UCMA	0	0
ULBP2	1	0
ULBP3	0	0
UNC5C	0	0
UST	0	0
VASN	1	0
VIT	1	0
VSIR	1	0
VTN	0	0
VWA2	0	0
WARS1	0	0
WFDC1	1	0
WFIKKN1	1	0
WFIKKN2	1	0
XCL1	1	0
ZG16B	0	0

## Sheet: Nalls-UKBPPP associations
SNP	ALLELE0	ALLELE1	A1FREQ	BETA	SE	CHISQ	LOG10P	Associated protein	UniProt	Found in UKB-FinnGen associated proteins
rs114138760	G	C	0.0120592	0.356369	0.0345685	106.277	24.193	ADAM15	Q13444	1
rs114138760	G	C	0.0119548	0.204077	0.0351696	33.6707	8.18523	IL6R	P08887	1
rs35749011	G	A	0.0138023	0.198819	0.0321128	38.3318	9.22416	EFNA1	P20827	1
rs76763715	T	C	0.00145781	1.16088	0.110217	110.938	25.2144	ADAM15	Q13444	1
rs6658353	G	C	0.535826	-0.446633	0.00773103	3337.55	726.599	FCGR2B	P31994	1
rs6658353	G	C	0.535538	0.336754	0.00767355	1925.9	419.944	FCGR2A	P12318	1
rs6658353	G	C	0.535355	0.115811	0.00748622	239.317	53.2564	FCGR3B	O75015	0
rs6658353	G	C	0.535826	-0.0977337	0.00765015	163.211	36.6478	FCRLB	Q6BAA4	1
rs6658353	G	C	0.536043	0.059696	0.00727174	67.3929	15.6528	CD274	Q9NZQ7	1
rs6658353	G	C	0.536064	-0.063665	0.00777384	67.0703	15.5817	TYRP1	P17643	1
rs6658353	G	C	0.535706	0.0479911	0.00775008	38.345	9.22709	CRTAP	O75718	1
rs6658353	G	C	0.535301	-0.0433414	0.0075929	32.583	7.94231	LY9	Q9HBG7	0
rs6658353	G	C	0.535397	-0.0420205	0.00743734	31.9218	7.7945	VCAM1	P19320	0
rs823118	C	T	0.546077	0.0504972	0.00731508	47.6536	11.2936	CNTN2	Q02246	0
rs823118	C	T	0.546077	0.0379916	0.0067293	31.8739	7.78379	SIGLEC6	O43699	1
rs11557080	G	A	0.1162	-0.408388	0.0117844	1200.97	262.426	PM20D1	Q6GTS8	0
rs11557080	G	A	0.11611	-0.337762	0.0116532	840.106	183.987	TOP1	P11387	0
rs11683001	T	A	0.340834	-0.0439011	0.00783751	31.3758	7.67241	IL18R1	Q13478	1
rs12497850	G	T	0.646793	-0.11824	0.00811846	212.121	47.325	SPINK8	P0C7L1	0
rs12497850	G	T	0.646877	-0.115406	0.00809211	203.391	45.4201	TDGF1	P13385	1
rs55961674	C	T	0.149682	0.0688163	0.010168	45.8049	10.8839	PCDH12	Q9NPG4	0
rs55961674	C	T	0.149948	0.0665757	0.0106048	39.4116	9.46438	CDHR1	Q96JP9	0
rs10513789	T	G	0.190994	-0.0682446	0.00912174	55.9734	13.1339	LAMP3	Q9UQV4	1
rs873786	C	T	0.109624	0.139543	0.0118898	137.741	31.0807	IDUA	P35475	1
rs34311866	T	C	0.175162	-0.0538427	0.00985254	29.8646	7.33414	IDUA	P35475	1
rs4698412	G	A	0.544461	0.559937	0.00755936	5486.67	1193.38	BST1	Q10588	0
rs4698412	G	A	0.543972	0.0389072	0.00620986	39.255	9.42957	CD38	P28907	0
rs6825004	C	G	0.296487	-0.223639	0.00807766	766.522	167.989	NAAA	Q02083	1
rs6825004	C	G	0.296434	-0.179573	0.00773182	539.411	118.596	SCARB2	Q14108	1
rs6825004	C	G	0.296054	0.0929853	0.0075206	152.871	34.3884	ART3	Q13508	1
rs4101061	A	G	0.264945	-0.0538375	0.00784167	47.136	11.1789	ART3	Q13508	1
rs6854006	C	T	0.37735	-0.0544333	0.00725778	56.25	13.1951	C4BPB	P20851	1
rs6854006	C	T	0.377229	-0.0520768	0.0070987	53.8184	12.6578	ART3	Q13508	1
rs6854006	C	T	0.377317	-0.0439521	0.00620687	50.1436	11.845	IL18R1	Q13478	1
rs6854006	C	T	0.377668	-0.0467057	0.00729134	41.0321	9.82464	SCARB2	Q14108	1
rs6854006	C	T	0.377027	-0.0485357	0.0077138	39.59	9.50407	CD99L2	Q8TCZ2	1
rs6854006	C	T	0.377404	-0.043719	0.00742074	34.7093	8.41704	CXCL10	P02778	1
rs6854006	C	T	0.377404	-0.0408273	0.00736023	30.7693	7.5367	AGRN	O00468	1
rs6854006	C	T	0.377199	0.0420346	0.0076547	30.1549	7.39917	CXCL11	O14625	1
rs6854006	C	T	0.377122	-0.0389732	0.00710753	30.0673	7.37955	CST3	P01034	1
rs26431	G	C	0.692303	0.364069	0.00806369	2038.45	444.396	PAM	P19021	1
rs26431	G	C	0.691322	0.12404	0.00793537	244.337	54.3509	SCGB3A1	Q96QR1	0
rs11950533	C	A	0.102693	1.05762	0.0124283	7241.65	1574.53	TXNDC15	Q96J42	1
rs4140646	G	A	0.244606	-0.326223	0.00871246	1402	306.112	BTN3A2	P78410	1
rs4140646	G	A	0.244958	0.28006	0.00881964	1008.32	220.555	HLA-A	P04439	1
rs4140646	G	A	0.244762	0.205761	0.00854293	580.112	127.45	BTN2A1	Q7KYR7	1
rs4140646	G	A	0.244606	0.198539	0.00884866	503.427	110.768	MICB_MICA	Q29980_Q29983	0
rs4140646	G	A	0.244681	0.157038	0.00851365	340.232	75.2458	CDSN	Q15517	1
rs4140646	G	A	0.244606	0.144575	0.00850875	288.705	64.0213	HLA-E	P13747	1
rs4140646	G	A	0.244483	0.121291	0.00727444	278.007	61.69	CPVL	Q9H3G5	1
rs4140646	G	A	0.244853	0.0788226	0.0085203	85.5839	19.6535	RNASET2	O00584	1
rs4140646	G	A	0.244726	0.0779481	0.00857504	82.6302	19.0047	KIR2DL3	P43628	1
rs4140646	G	A	0.244917	-0.0751369	0.00829308	82.087	18.8853	ICAM3	P32942	1
rs4140646	G	A	0.244839	0.0800769	0.00889593	81.0275	18.6525	PDIA5	Q14554	1
rs4140646	G	A	0.244697	0.0742377	0.00863314	73.9454	17.0952	C2	P06681	1
rs4140646	G	A	0.245173	0.0672893	0.00810528	68.9217	15.9895	KIR2DL2	P43627	1
rs4140646	G	A	0.244733	0.0687759	0.00835513	67.7589	15.7334	B2M	P61769	1
rs4140646	G	A	0.244959	-0.0612775	0.00833794	54.0113	12.7004	LILRB4	Q8NHJ6	1
rs4140646	G	A	0.244595	0.0615221	0.00838074	53.8886	12.6733	CD1C	P29017	1
rs4140646	G	A	0.244798	0.0628921	0.00863113	53.0955	12.498	ADAM9	Q13443	1
rs4140646	G	A	0.244606	-0.0557253	0.00782036	50.7751	11.9847	IL5RA	Q01344	1
rs4140646	G	A	0.245173	0.0591989	0.00877394	45.5237	10.8216	LTB	Q06643	1
rs4140646	G	A	0.244788	-0.0533116	0.00795517	44.9101	10.6855	CD207	Q9UJ71	1
rs4140646	G	A	0.244881	-0.0587127	0.0089731	42.8133	10.2202	HCG22	E2RYF7	1
rs4140646	G	A	0.244735	0.052321	0.00829166	39.817	9.55454	CD74	P04233	1
rs4140646	G	A	0.244878	-0.0498663	0.00795902	39.255	9.42956	PAMR1	Q6UXH9	1
rs4140646	G	A	0.244784	0.0512261	0.00847413	36.542	8.82562	TNFRSF4	P43489	1
rs4140646	G	A	0.244727	0.0465706	0.00778189	35.814	8.66338	IL12B	P29460	1
rs4140646	G	A	0.244727	-0.050994	0.00857449	35.3689	8.56415	GZMA	P12544	1
rs4140646	G	A	0.245178	0.051119	0.00888202	33.1239	8.06313	BTN1A1	Q13410	0
rs4140646	G	A	0.244996	0.0430947	0.0077973	30.5463	7.48679	IL2RA	P01589	1
rs9261484	C	T	0.252052	-0.712837	0.00874102	6650.53	1446.15	HLA-A	P04439	1
rs9261484	C	T	0.25184	-0.244826	0.0087983	774.314	169.683	TRIM40	Q6P9F5	1
rs9261484	C	T	0.251937	-0.169784	0.00764882	492.726	108.439	NPTX1	Q15818	1
rs9261484	C	T	0.251818	0.101027	0.00680348	220.503	49.1534	SFTPD	P35247	1
rs9261484	C	T	0.252176	0.127591	0.00862266	218.956	48.8158	BTN3A2	P78410	1
rs9261484	C	T	0.252176	-0.124095	0.00842105	217.159	48.4238	HLA-E	P13747	1
rs9261484	C	T	0.252426	-0.0936643	0.00719621	169.411	38.0021	CPVL	Q9H3G5	1
rs9261484	C	T	0.25205	-0.111984	0.00869259	165.965	37.2495	LTB	Q06643	1
rs9261484	C	T	0.252176	0.0938133	0.00867963	116.823	26.5032	HLA-DRA	P01903	1
rs9261484	C	T	0.252176	0.0843719	0.00875745	92.8196	21.242	MICB_MICA	Q29980_Q29983	0
rs9261484	C	T	0.251831	-0.0753875	0.00827837	82.9296	19.0704	B2M	P61769	1
rs9261484	C	T	0.252176	0.0751788	0.00834609	81.138	18.6768	CLEC4G	Q6UXB4	0
rs9261484	C	T	0.2529	-0.068927	0.00806102	73.1138	16.9123	CD302	Q8IX05	1
rs9261484	C	T	0.252151	0.0693821	0.00849306	66.7369	15.5083	GZMA	P12544	1
rs9261484	C	T	0.252358	-0.0709906	0.00870563	66.497	15.4554	GP1BB	P13224	0
rs9261484	C	T	0.251818	-0.0634847	0.00844573	56.502	13.2507	SDC4	P31431	0
rs9261484	C	T	0.251896	-0.063613	0.008516	55.7982	13.0952	TIMP1	P01033	0
rs9261484	C	T	0.251896	-0.0634132	0.00881613	51.7373	12.1976	PDIA5	Q14554	1
rs9261484	C	T	0.251892	0.0573347	0.00836649	46.9622	11.1405	FAP	Q12884	1
rs9261484	C	T	0.252017	-0.055299	0.00840496	43.2875	10.3255	LRPAP1	P30533	1
rs9261484	C	T	0.251625	-0.0541876	0.00846619	40.966	9.80995	BTN2A1	Q7KYR7	1
rs9261484	C	T	0.251818	-0.0517822	0.0081882	39.9931	9.59368	FCRL1	Q96LA6	1
rs9261484	C	T	0.252025	-0.051285	0.00829543	38.2211	9.19951	CD1C	P29017	1
rs9261484	C	T	0.251914	-0.0501522	0.00824355	37.0127	8.93046	PLA2G10	O15496	1
rs9261484	C	T	0.252399	-0.0454022	0.00771204	34.659	8.40581	SIGLEC6	O43699	1
rs9261484	C	T	0.25205	-0.0471651	0.00803013	34.4982	8.36992	KIR2DL2	P43627	1
rs9261484	C	T	0.25177	-0.0481292	0.00847756	32.2311	7.86365	KIR2DL3	P43628	1
rs9261484	C	T	0.25197	-0.0488072	0.00869543	31.5054	7.7014	IL18RAP	O95256	0
rs9261484	C	T	0.2529	-0.0462332	0.00830027	31.0258	7.59411	LRP1	Q07954	1
rs199351	A	C	0.407869	-0.189023	0.00775855	593.563	130.376	GPNMB	Q14956	1
rs76949143	T	A	0.0491625	0.0987942	0.0161857	37.2562	8.98471	GUSB	P08236	1
rs1293298	A	C	0.257663	0.541526	0.00874293	3836.41	834.956	CTSB	P07858	0
rs1293298	A	C	0.257642	0.0979396	0.00876857	124.755	28.2398	GYS1	P13807	0
rs1293298	A	C	0.257497	0.0894384	0.00835645	114.552	26.006	PSAP	P07602	0
rs1293298	A	C	0.25758	-0.0515138	0.00873717	34.7621	8.4288	GABARAP	O95166	1
rs1293298	A	C	0.257694	-0.0473545	0.00867823	29.7755	7.31419	CD164	Q04900	0
rs6476434	C	T	0.729581	0.0880831	0.00834957	111.29	25.2915	SPINK4	O60575	0
rs72840788	G	A	0.215208	0.0858003	0.00838306	104.754	23.8593	NTproBNP	NTproBNP	0
rs72840788	G	A	0.215536	0.0775452	0.00866186	80.1471	18.459	MYOM3	Q5VTT5	0
rs72840788	G	A	0.215651	0.0635203	0.00852518	55.5159	13.0329	MYBPC1	Q00872	0
rs72840788	G	A	0.215261	0.0650941	0.00904992	51.7362	12.1973	NPPB	P16860	0
rs72840788	G	A	0.215907	0.0605564	0.00866652	48.8236	11.5528	MYL3	P08590	0
rs72840788	G	A	0.215541	0.0560855	0.0080288	48.7978	11.547	HSPB6	O14558	0
rs72840788	G	A	0.215285	0.0544438	0.00793624	47.0617	11.1625	MB	P02144	0
rs72840788	G	A	0.215572	0.0610336	0.00927305	43.3205	10.3328	BAG3	O95817	0
rs72840788	G	A	0.215563	0.0496311	0.00839286	34.9694	8.47505	ADAMTS8	Q9UP79	1
rs76904798	C	T	0.141583	0.104689	0.0103754	101.81	23.2138	CTSL	P07711	1
rs76904798	C	T	0.141604	0.087629	0.00940294	86.8496	19.9315	HLA-DRA	P01903	1
rs76904798	C	T	0.141381	0.0624519	0.00998867	39.091	9.39307	IFI30	P13284	1
rs76904798	C	T	0.141583	0.06258	0.0105046	35.4904	8.59124	CLC	Q05315	1
rs10847864	G	T	0.359094	0.0946878	0.00768626	151.76	34.1458	HIP1R	O75146	1
rs11610045	G	A	0.496828	-0.0526525	0.00707971	55.3104	12.9875	BPIFB2	Q8N4F0	1
rs11610045	G	A	0.496973	-0.0349307	0.00528801	43.6345	10.4025	TREH	O43280	1
rs11610045	G	A	0.496793	-0.0439572	0.00726753	36.5836	8.83489	PTPRS	Q13332	0
rs12147950	T	C	0.566113	0.0429315	0.00728101	34.7671	8.42993	BPIFA2	Q96DR5	1
rs11158026	C	T	0.340412	-0.285396	0.007501	1447.63	316.028	LGALS3	P17931	1
rs3742785	A	C	0.223487	0.0479482	0.00754948	40.3377	9.67031	LTBP2	Q14767	0
rs979812	G	T	0.424599	-0.0421306	0.00702342	35.983	8.70105	IGF2R	P11717	1
rs2904880	C	G	0.673476	0.852488	0.00818132	10857.5	2359.79	APOBR	Q0VD83	0
rs2904880	C	G	0.673753	0.0624748	0.00797267	61.4047	14.3328	SULT1A1	P50225	0
rs11150601	G	A	0.6275	-0.798183	0.00778476	10512.7	2284.91	PRSS53	Q2L4Q9	1
rs11150601	G	A	0.628682	0.0912397	0.00691709	173.989	39.0019	PYDC1	Q8WXC3	1
rs11150601	G	A	0.62791	0.0739029	0.0076535	93.2402	21.3342	ITGAM	P11215	1
rs11150601	G	A	0.627406	-0.0550606	0.00677948	65.9614	15.3374	PSAPL1	Q6NUJ1	1
rs11150601	G	A	0.627458	-0.0529822	0.0065551	65.3284	15.1979	CDSN	Q15517	1
rs11150601	G	A	0.627607	-0.0560224	0.00694703	65.0316	15.1325	IL5RA	Q01344	1
rs11150601	G	A	0.627581	-0.0441334	0.00615871	51.3517	12.1123	WFDC12	Q8WWY7	1
rs11150601	G	A	0.627603	0.0535458	0.0079208	45.6997	10.8606	CTF1	Q16619	1
rs11150601	G	A	0.628059	-0.045848	0.00685744	44.7011	10.6392	ENDOU	P21128	1
rs11150601	G	A	0.627601	-0.0478369	0.00759683	39.6517	9.51778	CD5L	O43866	1
rs11150601	G	A	0.627607	-0.0402788	0.00661595	37.0654	8.9422	ICAM4	Q14773	1
rs11150601	G	A	0.627717	0.0437324	0.00749735	34.0244	8.26419	ITGB2	P05107	1
rs11150601	G	A	0.627681	-0.0447325	0.00784015	32.5534	7.93569	ITGAL	P20701	1
rs11150601	G	A	0.628165	-0.0411846	0.00722925	32.4551	7.91371	PRSS8	Q16651	1
rs11150601	G	A	0.627683	-0.0408959	0.00724558	31.8576	7.78016	LGALS7_LGALS7B	P47929	0
rs11150601	G	A	0.627719	0.0410795	0.00728666	31.7828	7.76344	SCGB1A1	P11684	1
rs11150601	G	A	0.627378	-0.042278	0.00757728	31.1317	7.61779	DPEP2	Q9H4A9	1
rs11150601	G	A	0.627633	-0.0422058	0.00760676	30.7854	7.5403	BGLAP	P02818	1
rs11150601	G	A	0.62769	-0.0431098	0.00781719	30.4124	7.45682	JCHAIN	P01591	1
rs11150601	G	A	0.62769	0.0380271	0.00692861	30.1227	7.39196	IL1RL2	Q9HB29	1
rs3104783	C	A	0.413992	-0.0442881	0.00734966	36.3111	8.77416	SCGB3A1	Q96QR1	0
rs12600861	A	C	0.35694	-0.215185	0.00777179	766.62	168.01	TNFSF12	O43508	0
rs12600861	A	C	0.357312	-0.130777	0.00717318	332.381	73.5359	SHBG	P04278	0
rs12600861	A	C	0.356682	0.0749475	0.00744421	101.362	23.1157	TNFSF13	O75888	0
rs12600861	A	C	0.356698	0.0436916	0.00482276	82.0738	18.8824	ZP3	P21754	1
rs12951632	T	C	0.286983	-0.313796	0.00799831	1539.21	335.927	AOC3	Q16853	1
rs12951632	T	C	0.286973	-0.0451507	0.0081724	30.5232	7.48162	FGF21	Q9NSA1	0
rs2269906	A	C	0.338384	-0.0580163	0.00781523	55.1083	12.9428	PYY	P10082	0
rs2269906	A	C	0.338683	-0.0574191	0.00787687	53.1379	12.5073	INPP5J	Q15735	0
rs2269906	A	C	0.338593	0.0431273	0.00755071	32.6233	7.9513	CD300LG	Q6UXG3	0
rs2269906	A	C	0.33859	-0.0435905	0.00782417	31.0389	7.59703	SLC4A1	P02730	0
rs850738	A	G	0.390045	-0.172942	0.0070408	603.334	132.501	GRN	P28799	1
rs850738	A	G	0.390537	-0.0729397	0.00705014	107.037	24.3595	SEMA3G	Q9NS98	0
rs850738	A	G	0.389696	-0.0643126	0.00761613	71.3056	16.5143	CEACAM8	P31997	0
rs850738	A	G	0.389277	0.0444286	0.00709075	39.2591	9.43047	ENTPD2	Q9Y5L3	0
rs62053943	C	T	0.154772	1.06739	0.010702	9947.52	2162.17	LRRC37A2	A6NM11	1
rs62053943	C	T	0.155024	0.0865446	0.0101867	72.18	16.7068	DSG4	Q86SJ6	1
rs62053943	C	T	0.154458	-0.0573924	0.00788995	52.9127	12.4575	SFTPD	P35247	1
rs62053943	C	T	0.154532	0.0647054	0.00969211	44.5702	10.6101	TFRC	P02786	1
rs62053943	C	T	0.154653	0.0586234	0.00930703	39.6753	9.52304	CTBS	Q01459	1
rs62053943	C	T	0.154813	-0.0615701	0.00984862	39.0831	9.39133	SCGB1A1	P11684	1
rs62053943	C	T	0.154417	-0.0544814	0.00917234	35.2806	8.54445	FCRL2	Q96LA5	1
rs62053943	C	T	0.154772	-0.0585125	0.0101495	33.2357	8.08811	ADGRE1	Q14246	1
rs62053943	C	T	0.154604	0.0566361	0.00987158	32.9165	8.0168	GGH	Q92820	1
rs117615688	G	A	0.068662	0.802639	0.0149974	2864.24	623.788	LRRC37A2	A6NM11	1
rs117615688	G	A	0.0686829	-0.0827754	0.0145338	32.4372	7.90973	CEACAM6	P40199	1
rs11658976	G	A	0.611216	0.0759217	0.0082783	84.1103	19.3298	LRRC37A2	A6NM11	1
rs8087969	T	G	0.456605	0.0407661	0.00695103	34.3954	8.347	NCAN	O14594	0
rs77351827	C	T	0.115279	0.193582	0.0116402	276.575	61.378	CHGB	P05060	0
rs9267659	A	G	0.778609	-0.316182	0.0086518	1335.56	291.673	LILRB4	Q8NHJ6	1
rs9267659	A	G	0.779095	-0.278013	0.00841577	1091.3	238.589	KIR2DL2	P43627	1
rs9267659	A	G	0.778755	-0.267491	0.00888487	906.39	198.397	KIR2DL3	P43628	1
rs9267659	A	G	0.778773	0.155123	0.00884273	307.737	68.1677	CDSN	Q15517	1
rs9267659	A	G	0.778736	0.147009	0.00848265	300.346	66.5576	ENPP6	Q6UWR7	1
rs9267659	A	G	0.778848	-0.137862	0.00851668	262.029	58.2077	CD22	P20273	1
rs9267659	A	G	0.778768	0.144181	0.00897595	258.021	57.3341	CFB	P00751	1
rs9267659	A	G	0.779214	0.147283	0.00918481	257.135	57.141	MICB_MICA	Q29980_Q29983	0
rs9267659	A	G	0.779165	-0.130233	0.00904346	207.383	46.2912	CCL19	Q99731	1
rs9267659	A	G	0.779214	-0.116113	0.00889808	170.281	38.1922	LTA	P01374	1
rs9267659	A	G	0.779011	0.0917252	0.00771722	141.272	31.8529	LILRB1	Q8NHL6	1
rs9267659	A	G	0.778848	0.1057	0.00890582	140.866	31.7641	GZMA	P12544	1
rs9267659	A	G	0.779074	0.100131	0.00896187	124.837	28.2576	C2	P06681	1
rs9267659	A	G	0.778663	-0.0925122	0.00901937	105.207	23.9586	CD72	P21854	1
rs9267659	A	G	0.779095	-0.091962	0.00911005	101.9	23.2337	LTB	Q06643	1
rs9267659	A	G	0.778574	0.0879741	0.00931379	89.2189	20.4517	HCG22	E2RYF7	1
rs9267659	A	G	0.778916	0.0824851	0.00915596	81.1603	18.6817	HLA-A	P04439	1
rs9267659	A	G	0.779132	-0.0787212	0.00880107	80.0041	18.4276	PGLYRP1	O75594	1
rs9267659	A	G	0.77882	0.0740662	0.00884705	70.0879	16.2463	TF	P02787	1
rs9267659	A	G	0.779281	0.0588121	0.0070573	69.4474	16.1053	SGSH	P51688	1
rs9267659	A	G	0.778766	0.0628429	0.00754637	69.3482	16.0834	CPVL	Q9H3G5	1
rs9267659	A	G	0.778953	0.0730708	0.00886976	67.8679	15.7574	BTN2A1	Q7KYR7	1
rs9267659	A	G	0.778848	0.0721747	0.0088013	67.2475	15.6207	KLRB1	Q12918	1
rs9267659	A	G	0.779262	0.069833	0.00881724	62.7272	14.6245	TFF3	Q07654	1
rs9267659	A	G	0.779064	-0.0630338	0.00824861	58.3964	13.669	CXCL1	P09341	1
rs9267659	A	G	0.778978	-0.0692813	0.00909209	58.0637	13.5956	CXCL3	P19876	1
rs9267659	A	G	0.779165	0.0638213	0.00863286	54.654	12.8424	FOLR2	P14207	1
rs9267659	A	G	0.779165	-0.0625229	0.00888529	49.5148	11.7058	DDR1	Q08345	1
rs9267659	A	G	0.779214	0.0635189	0.00910319	48.6876	11.5227	HLA-DRA	P01903	1
rs9267659	A	G	0.779214	0.0535822	0.00772238	48.1436	11.4022	FCRL6	Q6DN72	1
rs9267659	A	G	0.778873	0.0627179	0.00927102	45.7645	10.875	KDM3A	Q9Y4C1	1
rs9267659	A	G	0.779039	0.0583095	0.00865759	45.3613	10.7856	MFGE8	Q08431	1
rs9267659	A	G	0.778834	-0.0600659	0.00901955	44.3492	10.5611	FABP6	P51161	1
rs9267659	A	G	0.779214	0.0545799	0.00851584	41.0782	9.83487	SELPLG	Q14242	1
rs9267659	A	G	0.778696	-0.0538244	0.00846973	40.3849	9.68079	IGF1R	P08069	1
rs9267659	A	G	0.778916	-0.0566468	0.00901194	39.5107	9.48642	GNAS	O95467	1
rs9267659	A	G	0.779011	-0.0510335	0.00822813	38.4688	9.25464	IGFBP7	Q16270	1
rs9267659	A	G	0.778811	-0.0427155	0.00690086	38.3146	9.22034	CAPG	P40121	1
rs9267659	A	G	0.779039	0.05558	0.0089813	38.2964	9.21628	TNXB	P22105	1
rs9267659	A	G	0.778848	-0.0509723	0.00828486	37.8528	9.11753	KLRD1	Q13241	1
rs9267659	A	G	0.77903	-0.0399271	0.00649182	37.827	9.11179	CHIT1	Q13231	1
rs9267659	A	G	0.779112	-0.0526958	0.00857014	37.8074	9.10742	TIMD4	Q96H15	1
rs9267659	A	G	0.779165	0.054136	0.00881747	37.6951	9.08244	LRPAP1	P30533	1
rs9267659	A	G	0.778574	-0.046233	0.00759159	37.0885	8.94735	MANSC4	A6NHS7	1
rs9267659	A	G	0.778986	0.0528157	0.00870741	36.7916	8.88121	CAPS	Q13938	1
rs9267659	A	G	0.779214	-0.054848	0.00904344	36.7836	8.87943	BTN3A2	P78410	1
rs9267659	A	G	0.778848	0.0480889	0.00808259	35.3988	8.57081	IL12B	P29460	1
rs9267659	A	G	0.778696	0.0486952	0.00821302	35.1533	8.51607	IL12A_IL12B	P29459_P29460	0
rs9267659	A	G	0.778919	-0.0472023	0.00811684	33.8184	8.21821	FRZB	Q92765	1
rs9267659	A	G	0.779039	-0.0499117	0.00859555	33.7176	8.19572	NRP2	O60462	1
rs9267659	A	G	0.778776	-0.0531699	0.00917623	33.574	8.16366	LSM8	O95777	1
rs9267659	A	G	0.778499	0.0448101	0.00782036	32.8322	7.99797	CRNN	Q9UBG3	1
rs9267659	A	G	0.778755	0.0357362	0.00624848	32.7091	7.97048	KIR3DL1	P43629	1
rs9267659	A	G	0.779214	-0.0464043	0.00811745	32.6796	7.96388	IL5RA	Q01344	1
rs9267659	A	G	0.779034	-0.0485438	0.00851309	32.5157	7.92726	CLEC5A	Q9NY25	1
rs9267659	A	G	0.779095	-0.0490155	0.00864213	32.168	7.84956	NPC2	P61916	0
rs9267659	A	G	0.778735	0.0470447	0.00841891	31.2255	7.63879	ITGB7	P26010	1
rs17686238	G	T	0.109318	0.738015	0.0122231	3645.57	793.504	LRRC37A2	A6NM11	1
rs17686238	G	T	0.109446	0.0705127	0.0116303	36.7579	8.87371	DSG4	Q86SJ6	1
rs17686238	G	T	0.10926	-0.0672719	0.0120008	31.423	7.68297	TNFRSF17	Q02223	1
rs9912362	T	C	0.659957	0.198709	0.00816829	591.794	129.991	LRRC37A2	A6NM11	1
rs7221167	T	C	0.432792	0.369556	0.00787636	2201.45	479.809	LRRC37A2	A6NM11	1
rs7221167	T	C	0.433337	0.0491797	0.00749694	43.0333	10.2691	DSG4	Q86SJ6	1
rs7221167	T	C	0.432839	0.0488615	0.00770768	40.1871	9.63683	HSD11B1	P28845	1
rs7221167	T	C	0.432792	-0.0468079	0.00746977	39.2666	9.43213	ADGRE1	Q14246	1
rs7221167	T	C	0.433358	0.0455203	0.00733842	38.4774	9.25656	GLB1	P16278	1
rs7221167	T	C	0.432719	-0.0455205	0.00734189	38.4412	9.24851	ICAM3	P32942	1
rs7221167	T	C	0.432711	-0.0412056	0.00695509	35.1	8.50417	FASLG	P48023	1
rs7221167	T	C	0.432839	-0.0355081	0.00610032	33.8804	8.23206	CLEC4C	Q8WTT0	1
rs7221167	T	C	0.433479	0.0384178	0.006631	33.5666	8.16199	NAAA	Q02083	1
rs7221167	T	C	0.432537	-0.0432705	0.00760229	32.3963	7.90057	TNFRSF13B	O14836	1
rs7221167	T	C	0.432646	-0.0326642	0.00580229	31.6916	7.74305	SFTPD	P35247	1
rs7221167	T	C	0.433267	-0.0419012	0.00757056	30.6335	7.50632	SEMA4C	Q9C0C4	0
rs7221167	T	C	0.432535	-0.0408912	0.00744367	30.1776	7.40424	AOC3	Q16853	1
rs7221167	T	C	0.432664	-0.0369743	0.00674188	30.0773	7.38178	FCRL2	Q96LA5	1
rs7221167	T	C	0.432645	0.0333676	0.0060945	29.976	7.3591	IL17RB	Q9NRM6	1
rs7221167	T	C	0.43253	-0.0380468	0.00695394	29.9346	7.34982	FCRL5	Q96RD9	1
rs7225002	A	G	0.416623	0.237714	0.00777204	935.494	204.724	LRRC37A2	A6NM11	1
rs7225002	A	G	0.41682	0.0497324	0.00724507	47.1188	11.1751	GLB1	P16278	1
rs7225002	A	G	0.416321	0.0515288	0.00760768	45.8772	10.9	HSD11B1	P28845	1
rs7225002	A	G	0.416314	0.046377	0.00716407	41.9069	10.019	GGH	Q92820	1
rs7225002	A	G	0.416096	0.0433037	0.00675206	41.1318	9.84679	CTBS	Q01459	1
rs7225002	A	G	0.416867	0.040115	0.00654564	37.5585	9.05202	NAAA	Q02083	1
rs7225002	A	G	0.416169	0.0452563	0.00740986	37.3026	8.99504	DSG4	Q86SJ6	1
rs7225002	A	G	0.416299	-0.0402201	0.00686303	34.3443	8.3356	FASLG	P48023	1
rs7225002	A	G	0.416336	-0.0415988	0.00724396	32.9769	8.03031	ICAM3	P32942	1
rs7225002	A	G	0.416321	-0.0338947	0.00602117	31.6884	7.74233	CLEC4C	Q8WTT0	1
rs7225002	A	G	0.416207	0.0335953	0.00601416	31.2037	7.63391	IL17RB	Q9NRM6	1
rs7225002	A	G	0.415997	-0.0382724	0.00687027	31.0329	7.59569	FCRL5	Q96RD9	1
rs7225002	A	G	0.416359	0.0382077	0.00697269	30.0262	7.37035	SMPD1	P17405	1
rs199453	C	T	0.238638	0.959103	0.00895194	11478.8	2494.71	LRRC37A2	A6NM11	1
rs199453	C	T	0.239058	0.0797765	0.00851824	87.7102	20.1204	DSG4	Q86SJ6	1
rs199453	C	T	0.238462	-0.0472768	0.00659401	51.4039	12.1238	SFTPD	P35247	1
rs199453	C	T	0.239145	-0.057606	0.00823013	48.9917	11.59	SCGB1A1	P11684	1
rs199453	C	T	0.238618	-0.0554527	0.00834312	44.1763	10.5227	ICAM3	P32942	1
rs199453	C	T	0.239059	-0.0455293	0.00692958	43.1687	10.2991	CLEC4C	Q8WTT0	1
rs199453	C	T	0.238596	-0.049872	0.00766223	42.3646	10.1206	FCRL2	Q96LA5	1
rs199453	C	T	0.238641	0.0519914	0.00809799	41.22	9.86638	TFRC	P02786	1
rs199453	C	T	0.238439	-0.049656	0.0080275	38.2633	9.20892	ADAMTS8	Q9UP79	1
rs199453	C	T	0.238734	0.0471433	0.00777672	36.7491	8.87175	CTBS	Q01459	1
rs199453	C	T	0.2389	-0.0501612	0.00864254	33.6863	8.18873	TNFRSF13B	O14836	1
rs199453	C	T	0.238549	-0.045007	0.00791162	32.3615	7.8928	FCRL5	Q96RD9	1
rs199453	C	T	0.239059	0.0488578	0.00875544	31.1395	7.61955	HSD11B1	P28845	1
rs199453	C	T	0.238623	0.0453499	0.00825265	30.1972	7.40863	GGH	Q92820	1
rs199453	C	T	0.239218	0.0455045	0.00832918	29.8473	7.33026	GLB1	P16278	1
rs2295545	T	C	0.384867	0.182837	0.00783366	544.75	119.758	ITPA	Q9BY32	0
rs2295545	T	C	0.385204	0.0832058	0.00765848	118.038	26.7693	ATRN	O75882-2	0

## Sheet: MR-Coloc
Gene	method	nSNP (instrumental variables)	b	se	MR_FDR	Coloc	nSNPs (Colocalization)	Median effect size-MR leave-one-out sensitivity analysis
PYDC1	Wald ratio	1	1.228	0.2006	8.5e-09	1	4	-
PRSS8	Wald ratio	1	-2.719	0.4443	8.8e-09	0.99	3	-
CTF1	Wald ratio	1	2.092	0.3418	1.11e-08	0.99	3	-
CLC	Wald ratio	1	2.16	0.3755	6.29e-08	0.99	5	-
MB	Wald ratio	1	1.671	0.3784	4.4e-05	0.99	4	-
BPIFA2	Wald ratio	1	1.833	0.4146	4.7e-05	0.98	6	-
CD1C	Inverse variance weighted	2	1.062	0.2703	0.000304	0.97	5	1.05
HLA-E	Inverse variance weighted	2	0.4452	0.1136	0.00031	0.97	4	0.45
GRN	Wald ratio	1	-0.4759	0.1272	0.000589	0.95	7	-
TNFSF13	Wald ratio	1	0.8259	0.2375	0.00138	0.95	5	-
TNFRSF17	Wald ratio	1	1.598	0.4623	0.00146	0.95	6	-
SPINK8	Wald ratio	1	-0.4102	0.1488	0.0125	0.95	7	-
KIR2DL3	Weighted median	3	0.1929	0.08313	0.0411	0.95	5	0.2
CD207	Wald ratio	1	-1.373	0.4108	0.00202	0.95	5	-
LTB	Weighted median	3	0.3819	0.1601	0.035	0.95	5	0.39
LTB	Inverse variance weighted	3	0.4924	0.2179	0.0474	0.95	5	0.5
BAG3	Wald ratio	1	1.491	0.3375	4.19e-05	0.94	4	-
CXCL10	Wald ratio	1	2.207	0.4003	2.03e-07	0.94	3	-
LGALS3	Wald ratio	1	0.2218	0.06307	0.00127	0.1		-
HSPB6	Wald ratio	1	1.623	0.3673	4.47e-05	0.00836943		-
WFDC12	Wald ratio	1	-2.538	0.4147	1.16e-08	0.000390344		-
B2M	Inverse variance weighted	2	0.8065	0.2288	0.00124	1.97138e-06		0.81
JCHAIN	Wald ratio	1	-2.598	0.4245	1.28e-08	2.10685e-07		-
NTproBNP	Wald ratio	1	1.061	0.2401	4.62e-05	2.84516e-73		-
NPPB	Wald ratio	1	1.398	0.3165	4.7e-05	2.84516e-73		-
TOP1	Wald ratio	1	-0.4	0.07135	1.35e-07	1.75594e-94		-
CST3	Wald ratio	1	2.476	0.449	1.95e-07	1.59177e-99		-
TNFRSF4	Wald ratio	1	1.429	0.4275	0.00208	5.10805e-110		-
NCAN	Wald ratio	1	1.388	0.5568	0.0264	6.75697e-131		-
PRSS53	Wald ratio	1	-0.1403	0.02293	7.73e-09	6.34625e-135		-
IL6R	Wald ratio	1	1.525	0.4136	0.000708	2.14208e-137		-
CTBS	Weighted median	3	-3.351	0.4915	1.68e-10	8.13568e-138		-3.33
CTBS	Wald ratio	1	-0.1634	0.0397	0.000148	8.13568e-138		-
TNFSF12	Wald ratio	1	-0.2877	0.08272	0.0014	6.92973e-150		-
ITGAL	Wald ratio	1	-2.504	0.4091	1.02e-08	2.92045e-150		-
HSD11B1	Weighted median	3	-1.988	0.4123	7.49e-06	1.44827e-159		-2
HSD11B1	Inverse variance weighted	3	-2.704	0.7933	0.00173	1.44827e-159		-2.6
FGF21	Wald ratio	1	1.601	0.4186	0.000446	2.88519e-178		-
GABARAP	Wald ratio	1	1.718	0.4174	0.000146	2.69048e-184		-
CD74	Wald ratio	1	1.399	0.4186	0.00204	3.29001e-191		-
SULT1A1	Wald ratio	1	1.058	0.3009	0.00125	2.06929e-196		-
CTSL	Wald ratio	1	1.291	0.2245	6.13e-08	7.51217e-226		-
ICAM4	Wald ratio	1	-2.781	0.4543	9.11e-09	1.20983e-259		-
TXNDC15	Wald ratio	1	-0.08349	0.02676	0.00418	4.87411e-308		-
TFRC	Inverse variance weighted	2	-3.867	0.3226	1.13e-30	0		-3.9
LRRC37A2	Weighted median	8	-0.2185	0.01857	7.82e-30	0		-0.2
EFNA1	Wald ratio	1	3.776	0.3315	4.12e-28	0		-
DSG4	Inverse variance weighted	5	-2.36	0.2197	4.21e-25	0		-2.39
LRRC37A2	Inverse variance weighted	8	-0.219	0.02153	1.41e-22	0		-0.22
SCGB1A1	Inverse variance weighted	3	3.407	0.3357	1.56e-22	0		3.41
DSG4	Weighted median	5	-2.471	0.282	7.5e-17	0		-2.48
SCGB1A1	Weighted median	3	3.705	0.4836	6.28e-13	0		3.7
BST1	Wald ratio	1	0.2247	0.03	1.73e-12	0		-
CD38	Wald ratio	1	3.233	0.4318	1.91e-12	0		-
FCRL2	Inverse variance weighted	3	3.895	0.52	2.08e-12	0		3.9
LAMP3	Wald ratio	1	2.339	0.3209	7.18e-12	0		-
HIP1R	Wald ratio	1	1.345	0.189	2.31e-11	0		-
FCRL2	Weighted median	3	4.208	0.6128	1.27e-10	0		4.21
GGH	Weighted median	3	-3.134	0.4688	3.93e-10	0		-3.13
FASLG	Inverse variance weighted	2	2.449	0.3829	2.41e-09	0		2.45
IL17RB	Inverse variance weighted	2	-2.97	0.4639	2.45e-09	0		-2.95
PSAPL1	Wald ratio	1	-2.034	0.3324	7.29e-09	0		-
ENDOU	Wald ratio	1	-2.443	0.3991	7.5e-09	0		-
BGLAP	Wald ratio	1	-2.654	0.4336	7.97e-09	0		-
DPEP2	Wald ratio	1	-2.649	0.4328	8.23e-09	0		-
CD5L	Wald ratio	1	-2.341	0.3825	9.81e-09	0		-
IL1RL2	Wald ratio	1	2.945	0.4812	1.06e-08	0		-
ITGB2	Wald ratio	1	2.561	0.4185	1.21e-08	0		-
ITGAM	Wald ratio	1	1.516	0.2476	1.34e-08	0		-
CNTN2	Wald ratio	1	1.978	0.3386	3.91e-08	0		-
IFI30	Wald ratio	1	2.165	0.3763	6.46e-08	0		-
GPNMB	Wald ratio	1	0.5327	0.09311	7.2e-08	0		-
PM20D1	Wald ratio	1	-0.3308	0.05901	1.38e-07	0		-
CLEC4C	Inverse variance weighted	3	3.703	0.6659	1.7e-07	0		3.7
AGRN	Wald ratio	1	2.364	0.4286	1.99e-07	0		-
C4BPB	Wald ratio	1	1.773	0.3215	2.08e-07	0		-
CD99L2	Wald ratio	1	1.988	0.3606	2.12e-07	0		-
CXCL11	Wald ratio	1	-2.296	0.4163	2.17e-07	0		-
SMPD1	Wald ratio	1	-2.722	0.5182	8.03e-07	0		-
FCRL5	Inverse variance weighted	3	3.457	0.759	2.7e-05	0		3.5
LRRC37A2	Weighted mode	8	-0.2193	0.01817	3.09e-05	0		-0.23
GLB1	Weighted median	3	-2.077	0.4659	4.11e-05	0		-2.1
MYOM3	Wald ratio	1	1.174	0.2657	4.26e-05	0		-
MYL3	Wald ratio	1	1.503	0.3402	4.33e-05	0		-
GGH	Inverse variance weighted	3	-3.491	0.7871	4.47e-05	0		-3.49
MYBPC1	Wald ratio	1	1.433	0.3243	4.54e-05	0		-
CLEC4C	Weighted median	3	3.046	0.6977	5.23e-05	0		3.05
ITPA	Wald ratio	1	-0.4097	0.09407	5.35e-05	0		-
ATRN	Wald ratio	1	-0.9002	0.2067	5.43e-05	0		-
IL5RA	Weighted median	3	-1.438	0.3454	0.000123	0		-1.41
CD164	Wald ratio	1	1.869	0.454	0.000142	0		-
GYS1	Wald ratio	1	-0.9036	0.2195	0.000144	0		-
CTSB	Wald ratio	1	-0.1634	0.0397	0.000148	0		-
PSAP	Wald ratio	1	-0.9895	0.2404	0.00015	0		-
FCRL5	Weighted median	3	2.672	0.6521	0.000152	0		2.62
PDIA5	Inverse variance weighted	2	0.8357	0.2121	0.000292	0		0.84
CEACAM6	Wald ratio	1	1.976	0.5098	0.000366	0		-
BTN3A2	Weighted median	3	-0.2398	0.0636	0.000551	0		-0.25
CEACAM8	Wald ratio	1	-1.28	0.3421	0.000596	0		-
ENTPD2	Wald ratio	1	1.852	0.4952	0.000603	0		-
SEMA3G	Wald ratio	1	-1.128	0.3016	0.000611	0		-
LTBP2	Wald ratio	1	-1.748	0.4734	0.000707	0		-
SEMA4C	Wald ratio	1	2.203	0.599	0.000731	0		-
CHGB	Wald ratio	1	0.484	0.1317	0.000731	0		-
CDHR1	Wald ratio	1	1.25	0.341	0.000741	0		-
PCDH12	Wald ratio	1	1.209	0.3299	0.00075	0		-
CPVL	Weighted median	3	0.5398	0.1493	0.000885	0		0.54
APOBR	Wald ratio	1	0.07754	0.02205	0.00126	0		-
ZP3	Wald ratio	1	1.417	0.4074	0.00141	0		-
SHBG	Wald ratio	1	-0.4733	0.1361	0.00142	0		-
PAM	Wald ratio	1	0.1741	0.05027	0.00144	0		-
TREH	Wald ratio	1	-1.626	0.481	0.00186	0		-
PTPRS	Wald ratio	1	-1.292	0.3822	0.00188	0		-
BPIFB2	Wald ratio	1	-1.079	0.3191	0.0019	0		-
RNASET2	Wald ratio	1	0.9287	0.2778	0.00199	0		-
BTN1A1	Wald ratio	1	1.432	0.4284	0.00201	0		-
PAMR1	Wald ratio	1	-1.468	0.4392	0.00206	0		-
ADAM9	Wald ratio	1	1.164	0.3482	0.0021	0		-
IL2RA	Wald ratio	1	1.699	0.5082	0.00212	0		-
GLB1	Inverse variance weighted	3	-2.844	0.8583	0.00218	0		-2.9
TNFRSF13B	Inverse variance weighted	2	3.469	1.056	0.0024	0		3.5
LRRC37A2	MR Egger	8	-0.1718	0.02982	0.00278	0		-0.17
SLC4A1	Wald ratio	1	1.402	0.4519	0.00431	0		-
DSG4	Weighted mode	5	-2.602	0.3602	0.00432	0		-2.6
CD300LG	Wald ratio	1	-1.417	0.4568	0.00434	0		-
PYY	Wald ratio	1	1.053	0.3396	0.00438	0		-
INPP5J	Wald ratio	1	1.064	0.3431	0.00442	0		-
ADGRE1	Inverse variance weighted	2	2.972	0.9722	0.00492	0		3
BTN2A1	Weighted median	3	0.3248	0.1068	0.00515	0		0.33
HLA-A	Weighted median	3	0.08682	0.02981	0.00776	0		0.09
ADAM15	Inverse variance weighted	2	0.5183	0.1843	0.0106	0		0.52
TDGF1	Wald ratio	1	-0.4203	0.1525	0.0124	0		-
BTN3A2	Inverse variance weighted	3	-0.2267	0.08325	0.0136	0		-0.22
GZMA	Weighted median	3	-0.4415	0.1847	0.0348	0		-0.44
ADAMTS8	Inverse variance weighted	2	2.953	1.25	0.0369	0		2.92
SIGLEC6	Inverse variance weighted	2	1.85	0.813	0.046	0		1.85
SCGB1A1	Weighted mode	3	3.736	0.5939	0.0482	0		3.74
