# Supplementary material for: Proteogenomic network analysis reveals dysregulated mechanisms and potential mediators in Parkinson’s disease
Source: Nat Commun. 2024 Jul 31;15:6430. doi: 10.1038/s41467-024-50718-x (PMC11289099; doi:10.1038/s41467-024-50718-x)
Supplement: Supplementary file 5 — Supplementary Data 2 [file 41467_2024_50718_MOESM5_ESM.xlsx]

## Sheet: magma.genes
GENE	CHR	START	STOP	NSNPS	NPARAM	N	ZSTAT	P	SYMBOL
ENSG00000269308	1	818043	819983	4	2	539012	1.133	0.12861	AL645608.2
ENSG00000187634	1	860260	879955	98	21	539012	1.0193	0.15402	SAMD11
ENSG00000268179	1	861264	866445	33	8	539012	1.2829	0.099768	AL645608.1
ENSG00000188976	1	879584	894689	65	13	539012	-0.67839	0.75124	NOC2L
ENSG00000187961	1	895967	901095	26	9	539012	-0.53658	0.70422	KLHL17
ENSG00000187583	1	901877	911245	41	18	539012	-0.93387	0.82481	PLEKHN1
ENSG00000187642	1	910579	917497	27	8	539012	-0.78413	0.78352	C1orf170
ENSG00000188290	1	934342	935552	6	3	539012	-0.4408	0.67032	HES4
ENSG00000187608	1	948803	949920	10	4	539012	-0.33183	0.62999	ISG15
ENSG00000188157	1	955503	991496	188	31	539012	-0.86887	0.80754	AGRN
ENSG00000237330	1	1006346	1009687	12	5	539012	-0.072166	0.52877	RNF223
ENSG00000131591	1	1017198	1051741	121	16	539012	-0.023307	0.5093	C1orf159
ENSG00000162571	1	1109264	1133315	149	18	539012	0.2547	0.39948	TTLL10
ENSG00000186891	1	1138888	1142071	15	5	539012	1.6749	0.046977	TNFRSF18
ENSG00000186827	1	1146706	1149518	12	5	539012	1.5406	0.061703	TNFRSF4
ENSG00000078808	1	1152288	1167411	98	6	539012	0.43904	0.33032	SDF4
ENSG00000176022	1	1167629	1170421	11	4	539012	1.9958	0.022977	B3GALT6
ENSG00000184163	1	1177826	1182102	14	4	539012	-0.23995	0.59482	FAM132A
ENSG00000160087	1	1189289	1209265	64	12	539012	0.4596	0.3229	UBE2J2
ENSG00000162572	1	1215816	1227409	47	16	539012	-0.50932	0.69474	SCNN1D
ENSG00000131584	1	1227756	1244989	71	19	539012	0.84392	0.19936	ACAP3
ENSG00000169972	1	1243947	1247057	6	4	539012	0.26476	0.3956	PUSL1
ENSG00000127054	1	1246965	1260071	26	9	539012	0.94958	0.17116	CPSF3L
ENSG00000224051	1	1260136	1264277	15	5	539012	1.1903	0.11696	GLTPD1
ENSG00000169962	1	1266694	1270686	17	6	539012	1.1254	0.1302	TAS1R3
ENSG00000107404	1	1270656	1284730	49	13	539012	1.0846	0.13905	DVL1
ENSG00000162576	1	1288069	1297157	31	7	539012	1.0961	0.13652	MXRA8
ENSG00000175756	1	1309110	1310875	10	4	539012	1.3048	0.095985	AURKAIP1
ENSG00000221978	1	1321091	1334708	33	11	539012	1.003	0.15792	CCNL2
ENSG00000224870	1	1334902	1337426	10	3	539012	0.54482	0.29294	RP4-758J18.2
ENSG00000242485	1	1337288	1342693	20	8	539012	0.25619	0.3989	MRPL20
ENSG00000235098	1	1353800	1357149	10	3	539012	1.0862	0.1387	ANKRD65
ENSG00000205116	1	1361508	1363167	7	2	539012	1.0815	0.13974	TMEM88B
ENSG00000179403	1	1370241	1378262	15	6	539012	1.7262	0.042152	VWA1
ENSG00000215915	1	1385069	1405538	56	11	539012	0.28283	0.38865	ATAD3C
ENSG00000160072	1	1407143	1433228	83	8	539012	1.5982	0.054996	ATAD3B
ENSG00000197785	1	1447531	1470067	80	11	539012	0.21426	0.41517	ATAD3A
ENSG00000205090	1	1470554	1475833	13	6	539012	2.6861	0.0036141	TMEM240
ENSG00000160075	1	1477053	1510249	87	10	539012	2.1832	0.014511	SSU72
ENSG00000215014	1	1510355	1511373	6	2	539012	2.2255	0.013023	AL645728.1
ENSG00000228594	1	1533392	1535476	3	2	539012	0.88789	0.1873	C1orf233
ENSG00000197530	1	1550795	1565990	23	6	539012	0.32912	0.37103	MIB2
ENSG00000248333	1	1570603	1590473	5	3	539012	0.017273	0.49311	CDK11B
ENSG00000189339	1	1592939	1624167	36	9	539012	-0.11527	0.54588	SLC35E2B
ENSG00000008128	1	1634169	1655766	39	5	539012	0.49857	0.30904	CDK11A
ENSG00000215790	1	1656277	1677431	21	7	539012	0.016311	0.49349	SLC35E2
ENSG00000008130	1	1682671	1711896	95	17	539012	-1.0062	0.84285	NADK
ENSG00000078369	1	1716729	1822495	226	39	539012	-0.47905	0.68405	GNB1
ENSG00000169885	1	1846266	1848735	13	4	539012	-0.075143	0.52995	CALML6
ENSG00000178821	1	1849029	1850712	8	4	539012	-0.47583	0.6829	TMEM52
ENSG00000142609	1	1853396	1935276	318	31	539012	-1.2117	0.88719	C1orf222
ENSG00000187730	1	1950780	1962192	35	11	539012	0.50717	0.30602	GABRD
ENSG00000067606	1	1981909	2116834	607	51	539012	0.24559	0.403	PRKCZ
ENSG00000162585	1	2115903	2144159	76	23	539012	1.17	0.12101	C1orf86
ENSG00000269554	1	2121237	2123179	5	3	539012	0.97418	0.16498	AL590822.2
ENSG00000203301	1	2143360	2145620	8	5	539012	0.86937	0.19232	AL590822.1
ENSG00000157933	1	2160134	2241558	320	58	539012	0.84995	0.19768	SKI
ENSG00000116151	1	2252692	2323146	386	57	539012	0.68761	0.24585	MORN1
ENSG00000157916	1	2323267	2336883	57	22	539012	2.2526	0.012143	RER1
ENSG00000157911	1	2336236	2345236	40	16	539012	0.95701	0.16928	PEX10
ENSG00000149527	1	2357419	2436969	368	54	539012	0.074031	0.47049	PLCH2
ENSG00000157881	1	2439972	2458039	90	21	539012	-0.49117	0.68835	PANK4
ENSG00000197921	1	2460184	2461684	5	3	539012	-1.5098	0.93446	HES5
ENSG00000157873	1	2487078	2496821	37	10	539012	-1.1728	0.87956	TNFRSF14
ENSG00000157870	1	2517930	2522908	20	11	539012	0.25188	0.40057	FAM213B
ENSG00000142606	1	2522078	2564481	198	20	539012	-0.88844	0.81285	MMEL1
ENSG00000215912	1	2567415	2718286	142	22	539012	-0.56728	0.71474	TTC34
ENSG00000169717	1	2938046	2939465	6	3	539012	0.35963	0.35956	ACTRT2
ENSG00000142611	1	2985732	3355185	1636	190	539012	0.37097	0.35533	PRDM16
ENSG00000130762	1	3370990	3397677	108	16	539012	0.41229	0.34006	ARHGEF16
ENSG00000162591	1	3406484	3528059	544	86	539012	2.7074	0.0033906	MEGF6
ENSG00000158109	1	3541566	3546691	14	5	539012	-2.3323	0.99016	TPRG1L
ENSG00000116213	1	3547331	3569325	58	20	539012	-1.4774	0.93022	WRAP73
ENSG00000078900	1	3569084	3652765	324	58	539012	0.23792	0.40597	TP73
ENSG00000162592	1	3668962	3688209	74	18	539012	2.3849	0.0085413	CCDC27
ENSG00000235169	1	3689352	3692546	12	5	539012	0.5145	0.30345	SMIM1
ENSG00000130764	1	3696784	3713068	93	19	539012	0.44842	0.32693	LRRC47
ENSG00000116198	1	3728645	3773778	307	18	539012	0.61144	0.27045	CEP104
ENSG00000169598	1	3773845	3801993	172	26	539012	0.2244	0.41122	DFFB
ENSG00000198912	1	3805689	3816857	56	13	539012	0.71616	0.23694	C1orf174
ENSG00000196581	1	4714792	4852594	801	102	539012	1.3987	0.080955	AJAP1
ENSG00000131697	1	5922871	6052533	508	31	539012	1.1684	0.12132	NPHP4
ENSG00000069424	1	6051526	6161253	394	76	539012	1.1719	0.12063	KCNAB2
ENSG00000268332	1	6100630	6101399	4	2	539012	1.0997	0.13573	AL035406.1
ENSG00000116254	1	6161853	6240183	328	42	539012	2.1224	0.016903	CHD5
ENSG00000116251	1	6241329	6269449	72	15	539012	-0.82647	0.79573	RPL22
ENSG00000158286	1	6265535	6281359	45	8	539012	-1.2977	0.9028	RNF207
ENSG00000116237	1	6281253	6296032	38	8	539012	0.014857	0.49407	ICMT
ENSG00000173673	1	6304252	6305638	4	2	539012	-0.31472	0.62351	HES3
ENSG00000158292	1	6307406	6321035	44	5	539012	0.36938	0.35592	GPR153
ENSG00000097021	1	6324329	6454451	561	32	539012	0.58109	0.28059	ACOT7
ENSG00000069812	1	6472478	6484730	49	11	539012	1.2486	0.1059	HES2
ENSG00000187017	1	6484848	6521430	135	18	539012	0.80001	0.21185	ESPN
ENSG00000215788	1	6521211	6526255	16	8	539012	0.83169	0.20279	TNFRSF25
ENSG00000171680	1	6526152	6580121	198	40	539012	-0.38627	0.65035	PLEKHG5
ENSG00000162408	1	6581407	6614595	144	9	539012	-0.088248	0.53516	NOL9
ENSG00000173662	1	6615241	6639817	78	18	539012	0.3177	0.37536	TAS1R1
ENSG00000204859	1	6640061	6649340	18	9	539012	0.81043	0.20885	ZBTB48
ENSG00000162413	1	6650784	6674667	78	25	539012	0.097012	0.46136	KLHL21
ENSG00000116273	1	6673745	6684093	25	7	539012	0.81182	0.20845	PHF13
ENSG00000041988	1	6684926	6695646	48	14	539012	1.3267	0.092304	THAP3
ENSG00000007923	1	6694228	6761984	210	36	539012	0.15375	0.4389	DNAJC11
ENSG00000171735	1	6845384	7829766	3376	257	539012	-0.38279	0.64906	CAMTA1
ENSG00000049245	1	7831329	7841492	42	12	539012	-0.36659	0.64304	VAMP3
ENSG00000049246	1	7844380	7905237	275	29	539012	-0.60486	0.72737	PER3
ENSG00000049247	1	7903143	7913572	46	16	539012	-0.60819	0.72847	UTS2
ENSG00000049249	1	7979907	8000926	63	14	539012	-0.089415	0.53562	TNFRSF9
ENSG00000116288	1	8014351	8045565	94	22	539012	-0.25252	0.59968	PARK7
ENSG00000116285	1	8064464	8086368	52	15	539012	-0.16192	0.56432	ERRFI1
ENSG00000162426	1	8377886	8404227	97	18	539012	0.50171	0.30794	SLC45A1
ENSG00000142599	1	8412457	8877702	982	46	539012	-0.021843	0.50871	RERE
ENSG00000074800	1	8921061	8939308	39	10	539012	0.54233	0.2938	ENO1
ENSG00000131686	1	9005926	9035151	146	33	539012	0.11671	0.45355	CA6
ENSG00000197241	1	9063359	9086404	89	28	539012	1.669	0.047558	SLC2A7
ENSG00000142583	1	9095166	9148537	227	39	539012	1.2755	0.10106	SLC2A5
ENSG00000180758	1	9160364	9189229	108	21	539012	0.76924	0.22088	GPR157
ENSG00000049239	1	9294834	9331396	135	34	539012	-0.56403	0.71363	H6PD
ENSG00000171621	1	9352939	9429591	424	66	539012	-0.77502	0.78084	SPSB1
ENSG00000171612	1	9599541	9645237	93	21	539012	0.79239	0.21407	SLC25A33
ENSG00000188807	1	9648932	9674935	69	20	539012	1.0628	0.14394	TMEM201
ENSG00000171608	1	9711790	9789172	266	47	539012	0.79595	0.21303	PIK3CD
ENSG00000179840	1	9712668	9714644	10	5	539012	1.2133	0.11252	C1orf200
ENSG00000171603	1	9789084	9884584	373	21	539012	-0.94004	0.8264	CLSTN1
ENSG00000178585	1	9908334	9970394	184	44	539012	-0.97525	0.83528	CTNNBIP1
ENSG00000162441	1	9982173	10003465	62	19	539012	0.56425	0.28629	LZIC
ENSG00000173614	1	10003486	10045559	117	24	539012	1.2985	0.097049	NMNAT1
ENSG00000162444	1	10057264	10076078	51	10	539012	1.1697	0.12105	RBP7
ENSG00000130939	1	10092890	10241297	470	38	539012	0.56892	0.2847	UBE4B
ENSG00000054523	1	10270863	10441661	667	27	539012	0.19368	0.42322	KIF1B
ENSG00000142657	1	10458649	10480201	58	13	539012	0.97131	0.1657	PGD
ENSG00000251503	1	10490159	10512210	68	12	539012	0.14239	0.44339	APITD1-CORT
ENSG00000175279	1	10490159	10512210	68	12	539012	0.14239	0.44339	APITD1
ENSG00000241563	1	10509776	10511959	4	2	539012	0.096542	0.46154	CORT
ENSG00000160049	1	10516579	10532583	47	19	539012	-0.073996	0.52949	DFFA
ENSG00000142655	1	10532345	10690815	492	43	539012	-0.60632	0.72785	PEX14
ENSG00000130940	1	10696661	10856707	529	97	539012	-0.4892	0.68765	CASZ1
ENSG00000175262	1	11006528	11042094	136	19	539012	-0.71692	0.76329	C1orf127
ENSG00000120948	1	11072414	11085796	35	8	539012	1.6619	0.048271	TARDBP
ENSG00000009724	1	11086580	11107290	72	13	539012	1.8821	0.029909	MASP2
ENSG00000116649	1	11114641	11120081	10	3	539012	0.6087	0.27136	SRM
ENSG00000171824	1	11126675	11159938	113	8	539012	0.6899	0.24513	EXOSC10
ENSG00000198793	1	11166592	11322564	398	16	539012	1.249	0.10583	MTOR
ENSG00000171819	1	11249398	11256038	20	5	539012	0.34645	0.3645	ANGPTL7
ENSG00000120942	1	11333263	11356106	42	9	539012	0.60379	0.27299	UBIAD1
ENSG00000204624	1	11539223	11597641	192	25	539012	-0.25413	0.6003	PTCHD2
ENSG00000116661	1	11708424	11715842	21	12	539012	-0.46931	0.68058	FBXO2
ENSG00000132879	1	11714432	11723384	30	11	539012	1.6286	0.051696	FBXO44
ENSG00000116663	1	11724181	11734411	39	12	539012	1.4136	0.078736	FBXO6
ENSG00000116670	1	11734537	11751707	62	15	539012	0.86027	0.19482	MAD2L2
ENSG00000162490	1	11751786	11785914	95	26	539012	-0.30938	0.62149	DRAXIN
ENSG00000177674	1	11796141	11814859	61	11	539012	0.37621	0.35338	AGTRAP
ENSG00000215910	1	11821844	11849642	145	12	539012	0.61174	0.27036	C1orf167
ENSG00000177000	1	11845780	11866977	86	12	539012	-0.27787	0.60944	MTHFR
ENSG00000011021	1	11866207	11903201	203	17	539012	-0.51825	0.69786	CLCN6
ENSG00000175206	1	11905766	11908402	16	7	539012	-0.12546	0.54992	NPPA
ENSG00000120937	1	11917521	11918988	3	2	539012	0.9327	0.17549	NPPB
ENSG00000116685	1	11979648	11986485	23	8	539012	-0.70705	0.76023	KIAA2013
ENSG00000083444	1	11994262	12035595	155	21	539012	0.61296	0.26995	PLOD1
ENSG00000116688	1	12040238	12073571	104	14	539012	-0.88065	0.81075	MFN2
ENSG00000116691	1	12079523	12092102	28	7	539012	-1.2677	0.89754	MIIP
ENSG00000120949	1	12123434	12204264	195	40	539012	1.0589	0.14483	TNFRSF8
ENSG00000028137	1	12227060	12269285	129	18	539012	-0.024296	0.50969	TNFRSF1B
ENSG00000048707	1	12290124	12572099	722	38	539012	-0.42336	0.66398	VPS13D
ENSG00000162496	1	12627939	12677737	157	42	539012	-0.35484	0.63865	DHRS3
ENSG00000204518	1	12704566	12727097	52	6	539012	0.39693	0.34571	AADACL4
ENSG00000188984	1	12776118	12788726	19	8	539012	0.017839	0.49288	AADACL3
ENSG00000157330	1	12806163	12823847	38	9	539012	0.072354	0.47116	C1orf158
ENSG00000116726	1	12834984	12838049	4	2	539012	2.1521	0.015694	PRAMEF12
ENSG00000116721	1	12851546	12856777	5	3	539012	-0.20192	0.58001	PRAMEF1
ENSG00000179172	1	12907261	12908578	4	1	539012	0.86656	0.19309	HNRNPCL1
ENSG00000120952	1	12916941	12921764	10	2	539012	1.0343	0.1505	PRAMEF2
ENSG00000162494	1	13801445	13840543	137	34	539012	-0.49244	0.68879	LRRC38
ENSG00000162493	1	13909960	13944452	147	38	539012	-0.54969	0.70873	PDPN
ENSG00000116731	1	14026693	14151574	482	42	539012	0.62378	0.26639	PRDM2
ENSG00000189337	1	14925200	15444539	2225	240	539012	0.75087	0.22636	KAZN
ENSG00000171729	1	15479028	15546976	380	31	539012	-1.121	0.86886	TMEM51
ENSG00000204464	1	15490840	15497813	27	7	539012	-0.93917	0.82618	C1orf195
ENSG00000142621	1	15573768	15726779	578	76	539012	-0.93779	0.82582	FHAD1
ENSG00000142634	1	15736391	15756839	73	25	539012	-0.49345	0.68915	EFHD2
ENSG00000162438	1	15764935	15775737	36	14	539012	-1.0057	0.84273	CTRC
ENSG00000142615	1	15783223	15798586	66	11	539012	-0.77637	0.78123	CELA2A
ENSG00000215704	1	15792404	15817895	101	20	539012	-0.92648	0.8229	CELA2B
ENSG00000132906	1	15817327	15853029	164	15	539012	-0.9246	0.82241	CASP9
ENSG00000116138	1	15853308	15918874	269	18	539012	-1.3355	0.90915	DNAJC16
ENSG00000116771	1	15898848	15911605	74	10	539012	-1.8124	0.96504	AGMAT
ENSG00000197312	1	15943995	15995539	143	13	539012	-0.11037	0.54394	DDI2
ENSG00000215695	1	15986364	15988217	6	4	539012	-0.24859	0.59816	RSC1A1
ENSG00000116786	1	16010827	16061264	193	24	539012	0.53908	0.29492	PLEKHM2
ENSG00000162461	1	16062900	16067891	9	5	539012	0.96698	0.16678	SLC25A34
ENSG00000162460	1	16068917	16074477	31	10	539012	0.8154	0.20742	TMEM82
ENSG00000162458	1	16083102	16113089	86	17	539012	-1.3049	0.90404	FBLIM1
ENSG00000065526	1	16174359	16266955	213	33	539012	-0.28962	0.61395	SPEN
ENSG00000116809	1	16268364	16302627	83	24	539012	-0.36607	0.64284	ZBTB17
ENSG00000183888	1	16330731	16335302	21	9	539012	-0.91102	0.81886	C1orf64
ENSG00000173641	1	16340523	16346089	51	7	539012	-1.3053	0.90411	HSPB7
ENSG00000186510	1	16345370	16360545	100	17	539012	0.096066	0.46173	CLCNKA
ENSG00000184908	1	16370272	16383803	130	16	539012	-1.6091	0.9462	CLCNKB
ENSG00000185519	1	16384264	16400127	73	13	539012	-0.63796	0.73825	FAM131C
ENSG00000142627	1	16450832	16482582	87	28	539012	0.12687	0.44952	EPHA2
ENSG00000142632	1	16524349	16539104	71	12	539012	0.36934	0.35594	ARHGEF19
ENSG00000204377	1	16555368	16556038	3	1	539012	-0.77601	0.78113	C1orf134
ENSG00000132881	1	16558195	16563657	19	9	539012	-0.23122	0.59143	RSG1
ENSG00000037637	1	16573334	16678949	288	18	539012	-0.35136	0.63734	FBXO42
ENSG00000055070	1	16679070	16724640	138	22	539012	-0.15034	0.55975	SZRD1
ENSG00000187144	1	16713612	16763919	188	37	539012	0.20437	0.41903	SPATA21
ENSG00000157191	1	16767167	16786573	60	18	539012	0.92683	0.17701	NECAP2
ENSG00000058453	1	17066768	17299474	128	34	539012	-1.3993	0.91914	CROCC
ENSG00000117122	1	17300997	17307330	20	5	539012	-1.7362	0.95873	MFAP2
ENSG00000159363	1	17312453	17338423	65	16	539012	-0.66229	0.74611	ATP13A2
ENSG00000117118	1	17345217	17380665	135	17	539012	0.40758	0.34179	SDHB
ENSG00000117115	1	17393256	17445948	308	22	539012	0.49839	0.3091	PADI2
ENSG00000142623	1	17531621	17572500	179	52	539012	-0.59339	0.72354	PADI1
ENSG00000142619	1	17575593	17610728	205	37	539012	1.4425	0.074581	PADI3
ENSG00000159339	1	17634690	17690499	319	27	539012	-0.64453	0.74039	PADI4
ENSG00000269468	1	17655507	17676070	166	17	539012	-0.3475	0.63589	AC004824.2
ENSG00000179051	1	17733256	17766220	124	32	539012	-1.8134	0.96511	RCC2
ENSG00000074964	1	17866330	18024369	562	78	539012	0.37553	0.35363	ARHGEF10L
ENSG00000117148	1	18081808	18153558	229	36	539012	2.8114	0.0024664	ACTL8
ENSG00000117154	1	18434240	18704977	1139	150	539012	-0.43606	0.6686	IGSF21
ENSG00000179023	1	18807424	18812478	29	7	539012	1.4496	0.073585	KLHDC7A
ENSG00000009709	1	18957500	19075360	458	87	539012	-0.66012	0.74541	PAX7
ENSG00000179002	1	19166093	19186176	128	26	539012	0.64487	0.25951	TAS1R2
ENSG00000255275	1	19175767	19247615	440	57	539012	-0.10814	0.54306	RP13-279N23.2
ENSG00000159423	1	19197926	19229275	187	33	539012	-0.019867	0.50793	ALDH4A1
ENSG00000169991	1	19230775	19283180	256	43	539012	-0.7374	0.76956	IFFO2
ENSG00000127481	1	19401000	19536770	394	34	539012	-1.0541	0.85408	UBR4
ENSG00000127463	1	19542158	19578046	136	20	539012	-1.2756	0.89895	EMC1
ENSG00000053372	1	19578033	19586622	60	11	539012	-1.4262	0.9231	MRTO4
ENSG00000162482	1	19609052	19615744	34	7	539012	-0.81199	0.7916	AKR7A3
ENSG00000053371	1	19630459	19638640	28	13	539012	-0.49488	0.68966	AKR7A2
ENSG00000040487	1	19638820	19655794	96	16	539012	0.69159	0.2446	PQLC2
ENSG00000077549	1	19665267	19812066	724	43	539012	-0.42754	0.66551	CAPZB
ENSG00000270136	1	19923473	19984549	223	45	539012	-0.39661	0.65417	MINOS1-NBL1
ENSG00000173436	1	19923477	19956314	94	20	539012	-0.47533	0.68272	MINOS1
ENSG00000158747	1	19967048	19984945	76	26	539012	-0.26239	0.60349	NBL1
ENSG00000158748	1	19991780	20006055	61	16	539012	-0.15743	0.56255	HTR6
ENSG00000162542	1	20008706	20126438	429	60	539012	-0.4273	0.66542	TMCO4
ENSG00000178828	1	20140523	20141771	6	4	539012	-0.16674	0.56621	RNF186
ENSG00000169914	1	20209006	20239438	95	20	539012	0.31656	0.37579	OTUD3
ENSG00000188784	1	20246502	20250110	22	8	539012	0.033987	0.48644	PLA2G2E
ENSG00000188257	1	20301925	20306932	21	11	539012	1.584	0.056599	PLA2G2A
ENSG00000127472	1	20354672	20417683	270	30	539012	1.1842	0.11817	PLA2G5
ENSG00000117215	1	20438432	20446050	23	11	539012	0.62081	0.26736	PLA2G2D
ENSG00000158786	1	20465819	20476879	22	13	539012	-0.50176	0.69208	PLA2G2F
ENSG00000187980	1	20487746	20503917	60	15	539012	1.1753	0.11993	PLA2G2C
ENSG00000162543	1	20512578	20522541	21	11	539012	0.084685	0.46626	UBXN10
ENSG00000158816	1	20617412	20681387	302	34	539012	0.14241	0.44338	VWA5B1
ENSG00000162545	1	20808884	20812713	7	4	539012	1.5172	0.064611	CAMK2N1
ENSG00000090432	1	20825943	20834654	36	14	539012	-0.32328	0.62676	MUL1
ENSG00000183114	1	20878932	20881512	6	2	539012	0.94165	0.17319	FAM43B
ENSG00000158825	1	20915441	20945401	142	27	539012	1.2882	0.098831	CDA
ENSG00000158828	1	20959948	20978004	80	13	539012	2.0687	0.019288	PINK1
ENSG00000244038	1	20978270	20988000	37	10	539012	1.7816	0.037406	DDOST
ENSG00000117245	1	20990507	21044510	239	61	539012	0.84966	0.19776	KIF17
ENSG00000189410	1	21046225	21059330	52	17	539012	-0.27342	0.60773	SH2D5
ENSG00000127483	1	21069154	21113816	115	22	539012	0.28463	0.38796	HP1BP3
ENSG00000075151	1	21132963	21503377	968	45	539012	0.66637	0.25259	EIF4G3
ENSG00000117298	1	21543740	21671997	476	66	539012	-0.24057	0.59505	ECE1
ENSG00000142794	1	21766621	21811498	194	22	539012	0.80707	0.20981	NBPF3
ENSG00000162551	1	21835858	21904905	365	40	539012	-0.61375	0.73031	ALPL
ENSG00000076864	1	21922708	21995801	323	54	539012	0.73258	0.23191	RAP1GAP
ENSG00000090686	1	22004791	22110099	426	45	539012	-0.47295	0.68188	USP48
ENSG00000187942	1	22138758	22151714	53	27	539012	-1.262	0.89652	LDLRAD2
ENSG00000142798	1	22148738	22263790	499	56	539012	-0.58391	0.72036	HSPG2
ENSG00000219073	1	22303514	22325135	181	23	539012	-2.5662	0.99486	CELA3B
ENSG00000142789	1	22328149	22339032	27	9	539012	-0.95968	0.83139	CELA3A
ENSG00000070831	1	22379120	22419437	124	22	539012	1.2107	0.11301	CDC42
ENSG00000162552	1	22443798	22470462	126	27	539012	1.8104	0.035118	WNT4
ENSG00000184677	1	22778344	22857650	228	37	539012	2.1725	0.014911	ZBTB40
ENSG00000070886	1	22890057	22930087	171	33	539012	-1.8958	0.97101	EPHA8
ENSG00000173372	1	22962999	22966101	8	4	539012	0.13131	0.44777	C1QA
ENSG00000159189	1	22970123	22974603	26	6	539012	1.2432	0.10689	C1QC
ENSG00000173369	1	22979255	22988031	37	11	539012	1.2956	0.097563	C1QB
ENSG00000133216	1	23037332	23241818	560	89	539012	0.3584	0.36002	EPHB2
ENSG00000215906	1	23279536	23291831	45	13	539012	-0.53748	0.70453	LACTBL1
ENSG00000227868	1	23337327	23342343	11	4	539012	-0.034543	0.51378	C1orf234
ENSG00000004487	1	23345941	23410182	108	19	539012	-0.45125	0.67409	KDM1A
ENSG00000169641	1	23410516	23504301	223	34	539012	-0.11756	0.54679	LUZP1
ENSG00000179546	1	23516993	23521222	9	4	539012	-0.91696	0.82042	HTR1D
ENSG00000125944	1	23630264	23670829	70	24	539012	-0.024184	0.50965	HNRNPR
ENSG00000125945	1	23685941	23695935	33	9	539012	0.24986	0.40135	ZNF436
ENSG00000249087	1	23695490	23698332	5	3	539012	1.5121	0.065254	C1orf213
ENSG00000204219	1	23707554	23751233	135	25	539012	1.2086	0.11342	TCEA3
ENSG00000088280	1	23755056	23811061	156	27	539012	1.4491	0.073656	ASAP3
ENSG00000007968	1	23832922	23857712	59	12	539012	2.0853	0.018519	E2F2
ENSG00000117318	1	23884409	23886285	11	6	539012	1.3893	0.082366	ID3
ENSG00000197880	1	23907985	23967058	145	44	539012	-0.87075	0.80806	MDS2
ENSG00000142676	1	24018269	24022915	12	4	539012	-0.33215	0.63011	RPL11
ENSG00000011007	1	24069645	24088549	37	12	539012	0.16138	0.4359	TCEB3
ENSG00000057757	1	24104895	24114722	15	8	539012	-0.55996	0.71225	PITHD1
ENSG00000011009	1	24117460	24122029	6	4	539012	-0.91992	0.82119	LYPLA2
ENSG00000117308	1	24122089	24127271	3	2	539012	-0.39085	0.65205	GALE
ENSG00000117305	1	24128375	24165110	67	10	539012	-1.549	0.93931	HMGCL
ENSG00000179163	1	24171567	24194784	62	11	539012	-1.3958	0.91862	FUCA1
ENSG00000188822	1	24197016	24285549	264	17	539012	-0.073265	0.5292	CNR2
ENSG00000189266	1	24285599	24289952	2	1	539012	0.91535	0.18	PNRC2
ENSG00000188529	1	24291294	24307417	6	3	539012	1.2095	0.11323	SRSF10
ENSG00000142661	1	24382525	24438665	218	31	539012	0.1551	0.43837	MYOM3
ENSG00000142677	1	24446261	24469611	83	20	539012	-0.97289	0.83469	IL22RA1
ENSG00000185436	1	24480647	24514449	142	24	539012	-2.8853	0.99804	IFNLR1
ENSG00000158055	1	24645812	24690972	139	36	539012	0.4479	0.32711	GRHL3
ENSG00000001460	1	24683489	24743424	215	30	539012	-0.20311	0.58047	STPG1
ENSG00000001461	1	24742284	24799466	209	27	539012	0.77499	0.21917	NIPAL3
ENSG00000117602	1	24829387	24867530	133	20	539012	1.0449	0.14802	RCAN3
ENSG00000184454	1	24882602	24935819	272	33	539012	-0.016328	0.50651	NCMAP
ENSG00000133226	1	24958207	24999758	80	28	539012	-1.3192	0.90644	SRRM1
ENSG00000169504	1	25071848	25170815	178	35	539012	0.69303	0.24415	CLIC4
ENSG00000020633	1	25226002	25291612	186	49	539012	1.6274	0.051823	RUNX3
ENSG00000117614	1	25549170	25558993	13	9	539012	-0.087	0.53466	SYF2
ENSG00000117616	1	25568728	25664704	38	20	539012	-1.014	0.8447	C1orf63
ENSG00000187010	1	25598884	25656936	1	1	539012	-0.40483	0.6572	RHD
ENSG00000183726	1	25664408	25688852	44	17	539012	-1.3121	0.90525	TMEM50A
ENSG00000188672	1	25688740	25756683	106	11	539012	-1.6278	0.94822	RHCE
ENSG00000204178	1	25757388	25826700	136	10	539012	-0.16858	0.56693	TMEM57
ENSG00000157978	1	25870071	25895377	83	15	539012	-0.56808	0.71501	LDLRAP1
ENSG00000117643	1	25943959	26112698	418	43	539012	-0.36909	0.64397	MAN1C1
ENSG00000162430	1	26126667	26144713	59	10	539012	-1.7305	0.95823	SEPN1
ENSG00000255054	1	26137961	26150235	42	7	539012	-2.195	0.98592	RP1-317E23.6
ENSG00000117640	1	26145131	26159432	38	4	539012	-2.5795	0.99505	MTFR1L
ENSG00000223474	1	26145212	26147288	7	3	539012	-1.4784	0.93034	AL020996.1
ENSG00000127423	1	26158414	26185903	75	7	539012	-1.851	0.96791	AUNIP
ENSG00000182749	1	26187701	26197744	19	10	539012	1.2571	0.10435	PAQR7
ENSG00000117632	1	26210672	26233482	48	13	539012	-1.2997	0.90314	STMN1
ENSG00000158006	1	26286258	26324648	115	14	539012	-1.9736	0.97578	PAFAH2
ENSG00000158008	1	26346375	26362955	43	14	539012	-1.2485	0.89408	EXTL1
ENSG00000158014	1	26363743	26372624	24	6	539012	-0.92468	0.82243	SLC30A2
ENSG00000158022	1	26377795	26394927	56	11	539012	0.11203	0.4554	TRIM63
ENSG00000175087	1	26437664	26452034	31	3	539012	0.71301	0.23792	PDIK1L
ENSG00000197245	1	26485511	26489119	15	8	539012	-0.58563	0.72094	FAM110D
ENSG00000142684	1	26496362	26498551	10	3	539012	2.056	0.019893	ZNF593
ENSG00000142675	1	26503894	26516377	35	12	539012	1.647	0.049782	CNKSR1
ENSG00000188782	1	26517052	26529459	62	12	539012	1.2317	0.10904	CATSPER4
ENSG00000130695	1	26560691	26605299	168	20	539012	1.2101	0.11313	CEP85
ENSG00000142669	1	26605667	26608007	6	3	539012	1.0287	0.15181	SH3BGRL3
ENSG00000158062	1	26607819	26644854	157	18	539012	1.2814	0.10002	UBXN11
ENSG00000169442	1	26644448	26647014	14	5	539012	0.45407	0.32489	CD52
ENSG00000176092	1	26648350	26680621	114	20	539012	-0.79048	0.78538	AIM1L
ENSG00000176083	1	26688125	26701013	63	15	539012	-1.177	0.8804	ZNF683
ENSG00000131914	1	26737269	26756213	43	16	539012	0.77575	0.21895	LIN28A
ENSG00000117682	1	26758773	26797785	87	26	539012	-0.39477	0.65349	DHDDS
ENSG00000198830	1	26798941	26802463	8	5	539012	0.70542	0.24028	HMGN2
ENSG00000117676	1	26856252	26901521	127	22	539012	-0.8803	0.81065	RPS6KA1
ENSG00000117713	1	27022524	27108595	170	21	539012	1.6382	0.050694	ARID1A
ENSG00000060642	1	27113963	27124889	21	9	539012	2.2223	0.013131	PIGV
ENSG00000204160	1	27153201	27184093	75	20	539012	1.3611	0.086746	ZDHHC18
ENSG00000175793	1	27189633	27190947	1	1	539012	0.35873	0.3599	SFN
ENSG00000142751	1	27202624	27216788	27	7	539012	1.1386	0.12744	GPN2
ENSG00000198746	1	27216979	27226957	13	8	539012	1.7527	0.039823	GPATCH3
ENSG00000090273	1	27226729	27273353	95	20	539012	1.3191	0.093571	NUDC
ENSG00000131910	1	27237980	27240457	8	5	539012	1.1125	0.13296	NR0B2
ENSG00000175707	1	27276053	27286897	17	6	539012	1.3026	0.096353	C1orf172
ENSG00000253368	1	27320198	27327389	11	6	539012	1.2588	0.10405	TRNP1
ENSG00000158246	1	27331511	27339327	10	7	539012	-1.4657	0.92864	FAM46B
ENSG00000090020	1	27425306	27493472	122	21	539012	-1.7123	0.95658	SLC9A1
ENSG00000142784	1	27561007	27635110	146	26	539012	0.84718	0.19845	WDTC1
ENSG00000186501	1	27648651	27662891	45	15	539012	0.76257	0.22286	TMEM222
ENSG00000142765	1	27668513	27680421	40	15	539012	-0.10649	0.5424	SYTL1
ENSG00000142733	1	27681675	27693383	36	12	539012	0.46161	0.32218	MAP3K6
ENSG00000142748	1	27695603	27701315	14	10	539012	0.80725	0.20976	FCN3
ENSG00000174950	1	27705666	27709870	6	2	539012	0.17334	0.43119	CD164L2
ENSG00000181773	1	27719148	27722318	6	4	539012	0.21294	0.41569	GPR3
ENSG00000158195	1	27730730	27816669	168	32	539012	1.1258	0.13012	WASF2
ENSG00000126705	1	27860546	27930942	111	27	539012	2.1479	0.015862	AHDC1
ENSG00000000938	1	27938575	27961788	55	14	539012	1.4568	0.072584	FGR
ENSG00000126709	1	27992572	27998729	13	4	539012	-0.87483	0.80917	IFI6
ENSG00000009780	1	28052490	28089633	97	10	539012	-0.15775	0.56267	FAM76A
ENSG00000117758	1	28099694	28150963	93	16	539012	-1.4866	0.93144	STX12
ENSG00000117751	1	28157289	28178187	44	11	539012	-0.48457	0.68601	PPP1R8
ENSG00000130775	1	28199055	28213196	62	14	539012	1.0852	0.13891	THEMIS2
ENSG00000117748	1	28218035	28241257	82	13	539012	1.5077	0.065812	RPA2
ENSG00000130768	1	28261504	28285668	97	17	539012	0.50582	0.30649	SMPDL3B
ENSG00000158156	1	28285973	28294607	34	15	539012	0.18717	0.42577	XKR8
ENSG00000158161	1	28296855	28415207	401	36	539012	0.24071	0.40489	EYA3
ENSG00000169403	1	28473677	28520447	96	35	539012	-0.33778	0.63224	PTAFR
ENSG00000126698	1	28525967	28559536	124	21	539012	-1.2363	0.89182	DNAJC8
ENSG00000215902	1	28527013	28527152	1	1	539012	0.58969	0.2777	AL353354.1
ENSG00000269804	1	28527070	28527419	1	1	539012	0.58969	0.2777	AL353354.2
ENSG00000130770	1	28562620	28573417	45	6	539012	-0.7912	0.78559	ATPIF1
ENSG00000130766	1	28586038	28609002	83	24	539012	-1.273	0.89849	SESN2
ENSG00000130772	1	28655513	28662476	16	10	539012	-1.3568	0.91257	MED18
ENSG00000204138	1	28696114	28826881	449	19	539012	-1.8836	0.97019	PHACTR4
ENSG00000180198	1	28832455	28865812	95	20	539012	-0.69581	0.75673	RCC1
ENSG00000180098	1	28879597	28905051	61	16	539012	-2.2642	0.98822	TRNAU1AP
ENSG00000120656	1	28915835	28969597	110	31	539012	-2.004	0.97746	TAF12
ENSG00000188060	1	28918712	28921955	12	7	539012	-0.91874	0.82088	RAB42
ENSG00000162419	1	28995244	29045865	116	23	539012	-1.0553	0.85436	GMEB1
ENSG00000198492	1	29063133	29096287	83	19	539012	-3.1169	0.99909	YTHDF2
ENSG00000116329	1	29138654	29190208	217	34	539012	-1.3128	0.90537	OPRD1
ENSG00000159023	1	29213603	29446553	605	44	539012	-0.30652	0.6204	EPB41
ENSG00000253304	1	29445940	29450447	16	7	539012	0.47717	0.31662	TMEM200B
ENSG00000116350	1	29474255	29508499	89	26	539012	-0.74632	0.77226	SRSF4
ENSG00000116353	1	29519385	29557454	129	27	539012	-1.3452	0.91071	MECR
ENSG00000060656	1	29563028	29653325	305	44	539012	-0.52361	0.69973	PTPRU
ENSG00000162510	1	31184124	31196434	32	5	539012	-0.40281	0.65646	MATN1
ENSG00000162511	1	31205316	31230667	63	23	539012	0.24962	0.40144	LAPTM5
ENSG00000162512	1	31342314	31381608	122	48	539012	0.88992	0.18676	SDC3
ENSG00000134644	1	31404353	31538838	429	39	539012	1.1873	0.11756	PUM1
ENSG00000084628	1	31652592	31712401	266	18	539012	0.24497	0.40324	NKAIN1
ENSG00000060688	1	31732417	31769662	127	14	539012	0.062914	0.47492	SNRNP40
ENSG00000121766	1	31769842	31837783	199	19	539012	-0.27988	0.61022	ZCCHC17
ENSG00000121769	1	31838472	31849697	28	13	539012	1.4849	0.068791	FABP3
ENSG00000168528	1	31882412	31907525	93	15	539012	0.4211	0.33684	SERINC2
ENSG00000268950	1	31902192	31902614	4	2	539012	0.41371	0.33954	AC114494.1
ENSG00000142910	1	32042116	32053288	15	10	539012	-0.4543	0.67519	TINAGL1
ENSG00000121764	1	32083287	32098119	44	8	539012	0.95329	0.17022	HCRTR1
ENSG00000162517	1	32095463	32110497	30	7	539012	1.0912	0.13759	PEF1
ENSG00000084636	1	32117848	32169920	152	39	539012	0.17086	0.43217	COL16A1
ENSG00000121753	1	32192718	32230494	98	17	539012	-0.037525	0.51497	BAI2
ENSG00000134668	1	32256023	32281652	82	21	539012	0.54556	0.29268	SPOCD1
ENSG00000184007	1	32372022	32410457	84	25	539012	1.9277	0.026944	PTP4A2
ENSG00000212673	1	32379174	32380745	1	1	539012	-1.3917	0.918	AL136115.1
ENSG00000121774	1	32479430	32526451	75	48	539012	0.15158	0.43976	KHDRBS1
ENSG00000121775	1	32537632	32568467	65	18	539012	1.0025	0.15806	TMEM39B
ENSG00000025800	1	32573639	32642169	126	26	539012	0.52787	0.29879	KPNA6
ENSG00000084652	1	32645287	32663886	44	16	539012	0.45484	0.32461	TXLNA
ENSG00000160050	1	32665987	32670988	7	5	539012	-1.6586	0.9514	CCDC28B
ENSG00000160051	1	32671236	32674288	10	4	539012	0.95443	0.16993	IQCC
ENSG00000222046	1	32674695	32681797	28	19	539012	0.56526	0.28595	DCDC2B
ENSG00000160055	1	32680073	32687972	23	12	539012	0.11524	0.45413	TMEM234
ENSG00000084623	1	32687529	32697205	25	8	539012	1.3538	0.087907	EIF3I
ENSG00000183615	1	32712834	32714457	4	2	539012	-0.48392	0.68578	FAM167B
ENSG00000182866	1	32716840	32751766	66	36	539012	1.2589	0.10404	LCK
ENSG00000116478	1	32757687	32799236	59	41	539012	-0.06091	0.52428	HDAC1
ENSG00000175130	1	32799433	32801980	2	1	539012	-0.35128	0.63731	MARCKSL1
ENSG00000162526	1	32817122	32829913	12	9	539012	-0.25653	0.60123	TSSK3
ENSG00000225828	1	32826871	32829879	3	2	539012	-1.2586	0.89592	FAM229A
ENSG00000160058	1	32830704	32860332	44	29	539012	0.41666	0.33846	BSDC1
ENSG00000254553	1	32930658	33066393	377	26	539012	-0.659	0.74505	RP1-27O5.3
ENSG00000273274	1	32930670	32962287	58	22	539012	-0.30201	0.61868	ZBTB8B
ENSG00000160062	1	33005028	33071540	205	17	539012	-0.64973	0.74207	ZBTB8A
ENSG00000176261	1	33065773	33116504	167	18	539012	0.27458	0.39182	ZBTB8OS
ENSG00000162521	1	33116743	33151812	114	13	539012	0.14356	0.44292	RBBP4
ENSG00000162520	1	33145507	33169197	71	10	539012	0.34115	0.3665	SYNC
ENSG00000162522	1	33207486	33240571	77	27	539012	0.5927	0.27669	KIAA1522
ENSG00000134684	1	33240840	33283754	105	21	539012	-0.46569	0.67928	YARS
ENSG00000116497	1	33282368	33324476	114	31	539012	-1.0507	0.8533	S100PBP
ENSG00000160097	1	33327869	33338083	23	10	539012	-0.4719	0.6815	FNDC5
ENSG00000121905	1	33351595	33364042	33	12	539012	-0.84159	0.79999	HPCA
ENSG00000121900	1	33360195	33367039	17	7	539012	-0.59359	0.72361	TMEM54
ENSG00000116514	1	33402046	33430286	84	18	539012	-1.553	0.93979	RNF19B
ENSG00000004455	1	33473585	33546597	182	26	539012	-1.729	0.9581	AK2
ENSG00000142920	1	33546705	33586131	95	29	539012	-1.1583	0.87663	ADC
ENSG00000116525	1	33611003	33647660	119	18	539012	-1.6305	0.9485	TRIM62
ENSG00000160094	1	33722146	33766320	116	24	539012	-0.042842	0.51709	ZNF362
ENSG00000184389	1	33772367	33786699	57	15	539012	0.19337	0.42333	A3GALT2
ENSG00000134686	1	33789224	33896653	394	34	539012	1.1105	0.13339	PHC2
ENSG00000121903	1	33938246	33962107	79	15	539012	-0.7847	0.78369	ZSCAN20
ENSG00000121904	1	33979609	34631443	2350	223	539012	2.2618	0.011855	CSMD2
ENSG00000176256	1	34326076	34330392	14	7	539012	0.3325	0.36976	HMGB4
ENSG00000142698	1	34632484	34684732	242	41	539012	-0.11566	0.54604	C1orf94
ENSG00000163866	1	35178338	35325417	661	96	539012	-0.32447	0.62721	SMIM12
ENSG00000189280	1	35220648	35224113	15	9	539012	1.0168	0.15463	GJB5
ENSG00000189433	1	35225342	35229325	24	14	539012	-0.65741	0.74454	GJB4
ENSG00000188910	1	35246790	35251970	18	7	539012	0.064005	0.47448	GJB3
ENSG00000187513	1	35258599	35261348	15	5	539012	-0.6652	0.74704	GJA4
ENSG00000116544	1	35331037	35395186	124	42	539012	1.3057	0.095828	DLGAP3
ENSG00000271741	1	35447134	35497342	100	6	539012	-0.53402	0.70333	RP11-244H3.4
ENSG00000243749	1	35447136	35450954	9	2	539012	-1.0735	0.85848	ZMYM6NB
ENSG00000163867	1	35449523	35497569	94	6	539012	-0.50865	0.6945	ZMYM6
ENSG00000197056	1	35525387	35581460	113	19	539012	0.25232	0.4004	ZMYM1
ENSG00000116560	1	35641979	35658749	53	8	539012	0.16058	0.43621	SFPQ
ENSG00000146463	1	35734568	35887659	364	33	539012	0.54435	0.2931	ZMYM4
ENSG00000142687	1	35899091	36023551	278	34	539012	0.38634	0.34962	KIAA0319L
ENSG00000020129	1	36023074	36032875	27	10	539012	1.032	0.15103	NCDN
ENSG00000116819	1	36038971	36060929	50	21	539012	0.10892	0.45663	TFAP2E
ENSG00000126067	1	36067185	36107445	70	24	539012	-0.50963	0.69485	PSMB2
ENSG00000142686	1	36179476	36185073	12	6	539012	-0.69895	0.75771	C1orf216
ENSG00000092853	1	36185819	36235568	73	16	539012	-0.66029	0.74547	CLSPN
ENSG00000134698	1	36273773	36323491	89	24	539012	-0.86157	0.80554	AGO4
ENSG00000092847	1	36335409	36395211	121	31	539012	-0.80041	0.78826	AGO1
ENSG00000126070	1	36396319	36538101	224	34	539012	-0.46673	0.67965	AGO3
ENSG00000092850	1	36549676	36553876	9	3	539012	1.5915	0.055747	TEKT2
ENSG00000116863	1	36554476	36559533	11	6	539012	1.3896	0.082324	ADPRHL2
ENSG00000171812	1	36560837	36590821	92	20	539012	-0.27651	0.60892	COL8A2
ENSG00000054116	1	36602173	36615098	40	9	539012	-0.3366	0.63179	TRAPPC3
ENSG00000116871	1	36621180	36646450	51	12	539012	0.31492	0.37641	MAP7D1
ENSG00000054118	1	36690017	36770958	139	22	539012	0.93357	0.17526	THRAP3
ENSG00000214193	1	36771988	36790484	38	16	539012	0.45632	0.32408	SH3D21
ENSG00000142694	1	36787632	36789755	5	2	539012	1.5277	0.063297	EVA1B
ENSG00000116883	1	36789335	36794822	21	8	539012	1.369	0.085496	RP11-268J15.5
ENSG00000196182	1	36805225	36851497	94	21	539012	0.78586	0.21597	STK40
ENSG00000181817	1	36856839	36863493	42	8	539012	-2.0388	0.97926	LSM10
ENSG00000116885	1	36881428	36916086	170	12	539012	-0.95734	0.8308	OSCP1
ENSG00000116898	1	36921319	36930038	47	9	539012	-1.8886	0.97053	MRPS15
ENSG00000119535	1	36931644	36948879	56	20	539012	1.2272	0.10988	CSF3R
ENSG00000163873	1	37261128	37499730	676	87	539012	0.72925	0.23292	GRIK3
ENSG00000163874	1	37940153	37949980	25	12	539012	1.5604	0.059332	ZC3H12A
ENSG00000163875	1	37958176	37980375	79	18	539012	0.41244	0.34001	MEAF6
ENSG00000163877	1	38000050	38019903	56	17	539012	0.32277	0.37344	SNIP1
ENSG00000163879	1	38022520	38032458	44	15	539012	1.1169	0.13202	DNALI1
ENSG00000134697	1	38032417	38061536	101	26	539012	0.26619	0.39505	GNL2
ENSG00000169218	1	38076951	38100595	91	22	539012	1.3726	0.084939	RSPO1
ENSG00000116922	1	38147242	38157914	48	8	539012	-0.26411	0.60415	C1orf109
ENSG00000134690	1	38158090	38175391	67	16	539012	-0.18397	0.57298	CDCA8
ENSG00000183317	1	38179552	38230805	233	31	539012	-0.54016	0.70546	EPHA10
ENSG00000185090	1	38259474	38266809	11	7	539012	0.90699	0.1822	MANEAL
ENSG00000196449	1	38268616	38273857	15	5	539012	0.64024	0.26101	YRDC
ENSG00000197982	1	38272651	38275126	4	2	539012	-0.3573	0.63957	C1orf122
ENSG00000188786	1	38275239	38325292	115	28	539012	-0.35251	0.63777	MTF1
ENSG00000230610	1	38292232	38293886	4	2	539012	-1.4312	0.92382	AL929472.1
ENSG00000204084	1	38326369	38412729	278	33	539012	0.0084525	0.49663	INPP5B
ENSG00000183431	1	38422647	38456593	128	22	539012	-0.20813	0.58244	SF3A3
ENSG00000183386	1	38462442	38471278	22	14	539012	0.17446	0.43075	FHL3
ENSG00000183520	1	38474930	38490496	43	21	539012	0.24189	0.40443	UTP11L
ENSG00000185668	1	38509523	38512450	5	3	539012	0.68655	0.24618	POU3F1
ENSG00000116954	1	39303870	39325495	67	19	539012	0.61429	0.26951	RRAGC
ENSG00000214114	1	39328636	39347289	63	15	539012	0.41341	0.33965	MYCBP
ENSG00000131233	1	39330175	39347289	60	14	539012	0.2668	0.39481	GJA9
ENSG00000158315	1	39351479	39407471	215	38	539012	0.83821	0.20096	RHBDL2
ENSG00000174574	1	39456895	39471731	49	6	539012	-1.5481	0.9392	AKIRIN1
ENSG00000168653	1	39491990	39500308	32	6	539012	-0.5284	0.70139	NDUFS5
ENSG00000127603	1	39546988	39952849	1200	60	539012	-0.81092	0.79129	MACF1
ENSG00000255103	1	39876151	39882154	17	9	539012	-0.95016	0.82898	KIAA0754
ENSG00000183682	1	39957318	39991607	116	28	539012	-0.068078	0.52714	BMP8A
ENSG00000090621	1	40026488	40042462	50	17	539012	0.63492	0.26274	PABPC4
ENSG00000163909	1	40089825	40105617	54	25	539012	0.47907	0.31594	HEYL
ENSG00000116981	1	40124793	40137710	23	9	539012	-0.36793	0.64354	NT5C1A
ENSG00000116983	1	40144320	40157361	78	16	539012	0.95791	0.16905	HPCAL4
ENSG00000084072	1	40157854	40229586	243	52	539012	0.47468	0.31751	PPIE
ENSG00000116985	1	40222854	40254533	133	23	539012	0.19262	0.42363	BMP8B
ENSG00000198754	1	40235195	40237020	4	2	539012	0.96696	0.16678	OXCT2
ENSG00000043514	1	40306723	40349183	157	23	539012	-1.3381	0.90957	TRIT1
ENSG00000116990	1	40361098	40367928	19	10	539012	-0.96538	0.83282	MYCL
ENSG00000168389	1	40420802	40435638	30	15	539012	-1.712	0.95655	MFSD2A
ENSG00000131236	1	40505905	40538321	138	14	539012	-0.40026	0.65552	CAP1
ENSG00000131238	1	40538379	40563375	112	16	539012	-0.25186	0.59943	PPT1
ENSG00000117000	1	40627045	40706593	155	36	539012	0.60546	0.27244	RLF
ENSG00000188800	1	40711619	40717363	12	8	539012	1.2037	0.11435	TMCO2
ENSG00000084073	1	40723779	40759856	62	20	539012	0.10612	0.45774	ZMPSTE24
ENSG00000049089	1	40766159	40783488	84	18	539012	-1.0935	0.86291	COL9A2
ENSG00000084070	1	40810522	40888998	261	38	539012	-0.33342	0.63059	SMAP2
ENSG00000187801	1	40915774	40929390	64	23	539012	-0.02719	0.51085	ZFP69B
ENSG00000187815	1	40942887	40962015	56	13	539012	-0.28017	0.61032	ZFP69
ENSG00000164002	1	40974413	40982228	34	10	539012	0.30219	0.38125	EXO5
ENSG00000117010	1	40997233	41013841	68	12	539012	0.39315	0.3471	ZNF684
ENSG00000117016	1	41086351	41131329	153	28	539012	0.36276	0.35839	RIMS3
ENSG00000066136	1	41157320	41237275	263	24	539012	0.05755	0.47705	NFYC
ENSG00000117013	1	41249684	41306124	188	47	539012	1.1308	0.12906	KCNQ4
ENSG00000179862	1	41326729	41328018	12	4	539012	-1.0216	0.8465	CITED4
ENSG00000171793	1	41445007	41478235	110	28	539012	-2.1273	0.9833	CTPS1
ENSG00000171790	1	41481269	41488909	36	11	539012	-2.1407	0.98385	SLFNL1
ENSG00000010803	1	41492872	41707826	694	35	539012	-1.5574	0.94031	SCMH1
ENSG00000204060	1	41827594	41849262	73	18	539012	-1.571	0.94191	FOXO6
ENSG00000127129	1	41944446	41950344	22	8	539012	0.92392	0.17776	EDN2
ENSG00000127124	1	41972036	42501596	1916	98	539012	-0.27931	0.61	HIVEP3
ENSG00000044012	1	42619092	42621495	10	5	539012	1.5045	0.06623	GUCA2B
ENSG00000197273	1	42628362	42630389	7	4	539012	0.55725	0.28868	GUCA2A
ENSG00000198815	1	42642210	42801548	399	30	539012	-0.6243	0.73379	FOXJ3
ENSG00000177181	1	42846466	42888249	163	15	539012	0.93309	0.17539	RIMKLA
ENSG00000066185	1	42896000	42921938	103	13	539012	-0.031197	0.51244	ZMYND12
ENSG00000127125	1	42921788	42939056	42	8	539012	-0.089486	0.53565	PPCS
ENSG00000186409	1	42929001	43120335	692	31	539012	0.17217	0.43165	CCDC30
ENSG00000171960	1	43124096	43142429	39	12	539012	1.413	0.078833	PPIH
ENSG00000065978	1	43148098	43168020	53	22	539012	1.4339	0.075804	YBX1
ENSG00000164007	1	43198764	43205925	26	10	539012	0.36955	0.35586	CLDN19
ENSG00000117385	1	43212006	43232755	66	22	539012	1.2187	0.11148	LEPRE1
ENSG00000164008	1	43232940	43263968	82	24	539012	-0.35338	0.6381	C1orf50
ENSG00000177868	1	43272723	43282954	35	14	539012	-0.52794	0.70123	CCDC23
ENSG00000164010	1	43282795	43310660	74	24	539012	-0.97904	0.83622	ERMAP
ENSG00000164011	1	43312280	43318148	11	5	539012	0.1631	0.43522	ZNF691
ENSG00000117394	1	43391052	43424530	145	23	539012	-0.13831	0.555	SLC2A1
ENSG00000186973	1	43610824	43622067	50	10	539012	0.48635	0.31336	FAM183A
ENSG00000117395	1	43629846	43736607	468	41	539012	-0.0051017	0.50204	EBNA1BP2
ENSG00000243710	1	43637820	43720029	362	34	539012	-0.19116	0.5758	WDR65
ENSG00000179178	1	43735665	43739673	12	7	539012	0.51274	0.30407	TMEM125
ENSG00000253313	1	43747554	43751288	6	3	539012	1.0152	0.15501	C1orf210
ENSG00000066056	1	43766664	43788779	50	12	539012	-0.014542	0.5058	TIE1
ENSG00000117400	1	43803478	43818443	22	9	539012	-0.54873	0.7084	MPL
ENSG00000117399	1	43824626	43828874	9	5	539012	0.039732	0.48415	CDC20
ENSG00000066322	1	43829068	43833696	7	5	539012	-0.1546	0.56143	ELOVL1
ENSG00000159479	1	43849588	43855479	8	5	539012	0.65955	0.25477	MED8
ENSG00000198198	1	43855553	43918321	140	22	539012	0.14918	0.44071	SZT2
ENSG00000178922	1	43916824	43919660	11	6	539012	-1.2313	0.89089	HYI
ENSG00000142949	1	43990858	44089343	346	30	539012	0.22585	0.41066	PTPRF
ENSG00000066135	1	44115829	44171186	138	34	539012	0.083896	0.46657	KDM4A
ENSG00000126091	1	44171495	44396831	669	39	539012	0.378	0.35272	ST3GAL3
ENSG00000117407	1	44398992	44402913	15	6	539012	0.58808	0.27824	ARTN
ENSG00000117408	1	44412611	44433694	41	9	539012	0.1179	0.45307	IPO13
ENSG00000132768	1	44435672	44439041	5	2	539012	0.80112	0.21153	DPH2
ENSG00000117410	1	44440159	44443967	11	5	539012	0.31428	0.37665	ATP6V0B
ENSG00000117411	1	44444615	44456840	30	12	539012	-0.41166	0.6597	B4GALT2
ENSG00000159214	1	44457031	44462200	12	5	539012	0.32234	0.3736	CCDC24
ENSG00000196517	1	44457172	44497139	120	30	539012	-0.96311	0.83225	SLC6A9
ENSG00000171872	1	44584522	44600812	71	21	539012	-0.38003	0.64804	KLF17
ENSG00000178028	1	44679127	44686353	19	9	539012	-1.3202	0.90662	DMAP1
ENSG00000117419	1	44686742	44820932	347	38	539012	-0.67391	0.74981	ERI3
ENSG00000187147	1	44870866	45117396	879	108	539012	-0.33468	0.63107	RNF220
ENSG00000126106	1	45100910	45140227	153	22	539012	0.0076838	0.49693	TMEM53
ENSG00000198520	1	45140364	45191263	186	67	539012	-0.84139	0.79994	C1orf228
ENSG00000142945	1	45205490	45233439	91	20	539012	0.022465	0.49104	KIF2C
ENSG00000142937	1	45240923	45244451	13	9	539012	-0.68726	0.75404	RPS8
ENSG00000142959	1	45249257	45253377	6	3	539012	1.1742	0.12016	BEST4
ENSG00000173846	1	45265897	45271662	21	9	539012	-0.66554	0.74715	PLK3
ENSG00000188396	1	45271585	45272957	7	4	539012	-0.31277	0.62277	TCTEX1D4
ENSG00000222009	1	45274154	45281257	25	10	539012	-0.32328	0.62676	BTBD19
ENSG00000117425	1	45285516	45308735	98	23	539012	-0.38977	0.65165	PTCH2
ENSG00000070785	1	45316450	45452282	504	25	539012	0.45499	0.32456	EIF2B3
ENSG00000126107	1	45468212	45477001	35	10	539012	0.94854	0.17143	HECTD3
ENSG00000126088	1	45477819	45481247	13	7	539012	1.1184	0.1317	UROD
ENSG00000162415	1	45482071	45771881	765	40	539012	-0.22171	0.58773	ZSWIM5
ENSG00000186603	1	45792545	45794347	2	1	539012	-0.021505	0.50858	HPDL
ENSG00000132781	1	45794835	45806142	39	15	539012	0.73193	0.23211	MUTYH
ENSG00000132773	1	45805342	45809647	15	6	539012	0.44896	0.32673	TOE1
ENSG00000070759	1	45809555	45956872	378	28	539012	1.7266	0.04212	TESK2
ENSG00000236624	1	45959538	45965751	16	6	539012	-0.049066	0.51957	CCDC163P
ENSG00000132763	1	45965725	45976739	29	9	539012	0.65404	0.25654	MMACHC
ENSG00000117450	1	45976708	45988719	37	7	539012	1.0119	0.15579	PRDX1
ENSG00000117448	1	46016215	46035721	79	18	539012	0.055392	0.47791	AKR1A1
ENSG00000132780	1	46049518	46084566	131	17	539012	-0.20458	0.58105	NASP
ENSG00000159588	1	46085716	46089729	15	4	539012	-1.1032	0.86503	CCDC17
ENSG00000159592	1	46092976	46153785	195	22	539012	-0.28985	0.61403	GPBP1L1
ENSG00000159596	1	46152886	46160115	23	6	539012	0.16819	0.43322	TMEM69
ENSG00000197429	1	46159996	46216322	172	18	539012	-0.017832	0.50711	IPP
ENSG00000086015	1	46252659	46501796	813	28	539012	-0.82789	0.79613	MAST2
ENSG00000117461	1	46505812	46642160	393	34	539012	-0.97664	0.83563	PIK3R3
ENSG00000117472	1	46640745	46651630	21	7	539012	0.60686	0.27197	TSPAN1
ENSG00000085998	1	46654354	46685977	65	18	539012	-1.354	0.91213	POMGNT1
ENSG00000171357	1	46669006	46686933	32	16	539012	-0.90662	0.8177	LURAP1
ENSG00000085999	1	46713360	46744145	61	25	539012	-1.5311	0.93712	RAD54L
ENSG00000132128	1	46726868	46769280	77	32	539012	-1.4177	0.92186	LRRC41
ENSG00000173660	1	46769303	46782448	26	12	539012	-0.24958	0.59855	UQCRH
ENSG00000117481	1	46805849	46830824	187	6	539012	-0.87682	0.80971	NSUN4
ENSG00000117480	1	46859937	46879520	58	20	539012	-1.1883	0.88264	FAAH
ENSG00000197587	1	46972668	46979898	38	12	539012	-0.17257	0.5685	DMBX1
ENSG00000162456	1	47011316	47017199	30	10	539012	0.080711	0.46784	KNCN
ENSG00000079277	1	47023090	47082515	186	32	539012	-0.10028	0.53994	MKNK1
ENSG00000142961	1	47073387	47082563	27	8	539012	0.8623	0.19426	MOB3C
ENSG00000123472	1	47098409	47139539	157	14	539012	-0.18936	0.57509	ATPAF1
ENSG00000159658	1	47124366	47184824	187	19	539012	-0.21185	0.58389	EFCAB14
ENSG00000186118	1	47134527	47139266	16	7	539012	-0.0041021	0.50164	TEX38
ENSG00000142973	1	47223510	47285085	192	37	539012	0.84391	0.19936	CYP4B1
ENSG00000187048	1	47394849	47407156	51	11	539012	1.0031	0.1579	CYP4A11
ENSG00000186377	1	47427036	47516423	305	30	539012	1.0273	0.15215	CYP4X1
ENSG00000186160	1	47533160	47583991	198	13	539012	1.6981	0.044745	CYP4Z1
ENSG00000162365	1	47603107	47615413	74	14	539012	1.1843	0.11814	CYP4A22
ENSG00000162366	1	47649265	47656716	18	10	539012	1.0433	0.1484	PDZK1IP1
ENSG00000162367	1	47681962	47697892	50	15	539012	-0.29454	0.61583	TAL1
ENSG00000123473	1	47715811	47779819	215	21	539012	1.2383	0.10781	STIL
ENSG00000162368	1	47799469	47844511	156	21	539012	1.0582	0.14499	CMPK1
ENSG00000186790	1	47881744	47883723	7	5	539012	0.16335	0.43512	FOXE3
ENSG00000186564	1	47901689	47906363	12	6	539012	1.0551	0.14569	FOXD2
ENSG00000269113	1	48226200	48462567	828	53	539012	1.8527	0.03196	TRABD2B
ENSG00000273395	1	48226979	48227290	2	1	539012	-0.36836	0.6437	FLJ00388
ENSG00000269709	1	48569306	48569878	1	1	539012	-0.69317	0.7559	AL109659.1
ENSG00000117834	1	48688357	48714316	75	19	539012	-0.3879	0.65095	SLC5A9
ENSG00000132122	1	48761044	48937845	619	34	539012	0.15306	0.43917	SPATA6
ENSG00000186094	1	48998527	50489585	3135	84	539012	0.15053	0.44017	AGBL4
ENSG00000162373	1	49193195	49242641	91	20	539012	-0.76182	0.77691	BEND5
ENSG00000227839	1	50459990	50461874	3	2	539012	0.044899	0.48209	AL645730.2
ENSG00000162374	1	50513686	50669458	281	49	539012	0.37468	0.35395	ELAVL4
ENSG00000142700	1	50883222	50889172	5	3	539012	-0.2311	0.59138	DMRTA2
ENSG00000185104	1	50905150	51425935	1147	50	539012	0.9499	0.17108	FAF1
ENSG00000123080	1	51426417	51440305	27	13	539012	1.0706	0.14217	CDKN2C
ENSG00000204006	1	51567906	51613752	171	27	539012	0.75878	0.22399	C1orf185
ENSG00000123091	1	51701943	51739127	133	13	539012	0.83055	0.20312	RNF11
ENSG00000085831	1	51752930	51810788	192	42	539012	1.2644	0.10305	TTC39A
ENSG00000085832	1	51819935	51985000	623	26	539012	1.1181	0.13176	EPS15
ENSG00000117859	1	52042851	52254889	492	50	539012	0.92049	0.17866	OSBPL9
ENSG00000078618	1	52254863	52344477	268	31	539012	0.04668	0.48138	NRD1
ENSG00000169213	1	52373628	52456436	261	29	539012	-0.45154	0.6742	RAB3B
ENSG00000117862	1	52485803	52521843	105	18	539012	-1.8225	0.96581	TXNDC12
ENSG00000198841	1	52497775	52499488	5	2	539012	-1.4446	0.92571	KTI12
ENSG00000134717	1	52521797	52556388	107	19	539012	-0.14345	0.55703	BTF3L4
ENSG00000157077	1	52608046	52812358	545	38	539012	-0.18978	0.57526	ZFYVE9
ENSG00000154222	1	52811395	52831865	64	25	539012	-0.43964	0.6699	CC2D1B
ENSG00000085840	1	52838501	52870131	66	23	539012	-0.36603	0.64283	ORC1
ENSG00000134748	1	52870236	52886511	17	6	539012	-0.17521	0.56954	PRPF38A
ENSG00000134744	1	52873954	53019159	278	22	539012	0.19712	0.42187	ZCCHC11
ENSG00000116157	1	53068044	53074723	23	7	539012	-0.98694	0.83816	GPX7
ENSG00000182183	1	53099016	53135355	94	24	539012	0.92802	0.1767	FAM159A
ENSG00000162377	1	53152508	53164038	30	9	539012	2.266	0.011724	COA7
ENSG00000162378	1	53192126	53293014	357	28	539012	2.0593	0.019734	ZYG11B
ENSG00000203995	1	53308183	53360670	169	19	539012	2.6033	0.0046171	ZYG11A
ENSG00000121310	1	53361656	53392884	57	18	539012	2.2522	0.012155	ECHDC2
ENSG00000116171	1	53392901	53517375	586	30	539012	1.8685	0.030845	SCP2
ENSG00000174348	1	53527854	53551174	132	19	539012	1.7074	0.043871	PODN
ENSG00000162383	1	53552855	53608289	295	47	539012	-0.78723	0.78443	SLC1A7
ENSG00000157184	1	53662101	53679869	41	13	539012	0.067708	0.47301	CPT2
ENSG00000162384	1	53679771	53686289	17	6	539012	-0.96243	0.83208	C1orf123
ENSG00000162385	1	53692564	53704282	33	12	539012	-1.4765	0.93009	MAGOH
ENSG00000157193	1	53711217	53793742	276	43	539012	-0.20163	0.5799	LRP8
ENSG00000143006	1	53925072	53933161	35	11	539012	0.21985	0.413	DMRTB1
ENSG00000174332	1	53971910	54199877	885	65	539012	0.98028	0.16347	GLIS1
ENSG00000058804	1	54231133	54304533	195	27	539012	0.09443	0.46238	NDC1
ENSG00000058799	1	54317392	54356407	159	19	539012	0.10134	0.45964	YIPF1
ENSG00000211452	1	54356912	54376759	91	14	539012	0.73433	0.23137	DIO1
ENSG00000081870	1	54382247	54411602	94	15	539012	1.7916	0.036602	HSPB11
ENSG00000116212	1	54411750	54433841	57	23	539012	1.4693	0.070876	LRRC42
ENSG00000203985	1	54474412	54483856	39	10	539012	0.35574	0.36102	LDLRAD1
ENSG00000116209	1	54497347	54519177	65	18	539012	-0.27549	0.60853	TMEM59
ENSG00000116205	1	54519260	54578192	185	30	539012	0.15474	0.43851	TCEANC2
ENSG00000212670	1	54569968	54571750	4	2	539012	-1.1415	0.87318	AL161915.1
ENSG00000157211	1	54598747	54619443	106	22	539012	1.3917	0.082003	CDCP2
ENSG00000256407	1	54606897	54665746	236	47	539012	1.2578	0.10423	RP11-446E24.4
ENSG00000248835	1	54635333	54637997	18	8	539012	0.64821	0.25842	AL357673.1
ENSG00000215883	1	54638009	54665709	86	23	539012	0.46921	0.31946	CYB5RL
ENSG00000116221	1	54649714	54691137	162	37	539012	0.74764	0.22734	MRPL37
ENSG00000157216	1	54691105	54879152	698	117	539012	1.3896	0.082332	SSBP3
ENSG00000198711	1	54703710	54704736	6	4	539012	-1.1698	0.87895	SSBP3-AS1
ENSG00000162390	1	55007930	55104865	457	48	539012	-0.85239	0.803	ACOT11
ENSG00000162391	1	55074855	55089229	58	18	539012	-0.67601	0.75048	FAM151A
ENSG00000271723	1	55107459	55207981	493	65	539012	-0.74111	0.77069	MROH7-TTC4
ENSG00000184313	1	55107463	55175939	284	52	539012	-1.1209	0.86884	MROH7
ENSG00000243725	1	55181495	55208330	187	9	539012	0.11367	0.45475	TTC4
ENSG00000162396	1	55222571	55230187	31	9	539012	-0.12198	0.54854	PARS2
ENSG00000006555	1	55245385	55266940	86	20	539012	-0.28907	0.61374	TTC22
ENSG00000162398	1	55271736	55307925	182	18	539012	1.7966	0.036198	C1orf177
ENSG00000116133	1	55315306	55352891	160	23	539012	0.020643	0.49177	DHCR24
ENSG00000143001	1	55446465	55457966	54	8	539012	1.486	0.068634	TMEM61
ENSG00000162399	1	55464606	55476556	47	14	539012	1.133	0.12861	BSND
ENSG00000169174	1	55505221	55530525	132	31	539012	-0.076222	0.53038	PCSK9
ENSG00000162402	1	55532032	55680786	436	39	539012	-0.23375	0.59241	USP24
ENSG00000162407	1	56960419	57110974	527	56	539012	-0.85716	0.80432	PPAP2B
ENSG00000162409	1	57110995	57181008	289	19	539012	-1.1003	0.86439	PRKAA2
ENSG00000187889	1	57184477	57285369	391	62	539012	0.23746	0.40615	C1orf168
ENSG00000157131	1	57320479	57383894	300	37	539012	-1.0958	0.86341	C8A
ENSG00000021852	1	57394883	57431813	154	33	539012	-0.19255	0.57634	C8B
ENSG00000173406	1	57460451	59012406	6167	348	539012	0.33737	0.36792	DAB1
ENSG00000162600	1	58881056	59012474	629	54	539012	-0.44253	0.67095	OMA1
ENSG00000184292	1	59041099	59043166	13	4	539012	-0.6526	0.74299	TACSTD2
ENSG00000162601	1	59120411	59165764	209	18	539012	1.3192	0.093549	MYSM1
ENSG00000177606	1	59246465	59249785	3	2	539012	-0.74562	0.77205	JUN
ENSG00000172456	1	59762310	60233347	1492	113	539012	-0.54074	0.70566	FGGY
ENSG00000134709	1	60280458	60342050	180	32	539012	0.24243	0.40422	HOOK1
ENSG00000134716	1	60358980	60392462	88	19	539012	0.27772	0.39061	CYP2J2
ENSG00000162598	1	60452941	60539442	258	40	539012	-0.37958	0.64787	C1orf87
ENSG00000162599	1	61330931	61928465	2075	231	539012	-0.63611	0.73765	NFIA
ENSG00000162604	1	62146718	62191095	150	24	539012	0.41385	0.33949	TM2D1
ENSG00000132849	1	62208149	62629592	1712	128	539012	-1.2008	0.88509	INADL
ENSG00000240563	1	62660503	62678000	137	25	539012	-0.62357	0.73355	L1TD1
ENSG00000132854	1	62702651	62785085	403	36	539012	0.76416	0.22238	KANK4
ENSG00000162607	1	62901968	62917475	43	8	539012	0.81616	0.20721	USP1
ENSG00000116641	1	62920399	63153969	482	27	539012	1.028	0.15198	DOCK7
ENSG00000132855	1	63063158	63071830	8	4	539012	1.6897	0.04554	ANGPTL3
ENSG00000269624	1	63073437	63075249	3	1	539012	0.38237	0.3511	AL138847.1
ENSG00000125703	1	63249806	63331184	232	21	539012	1.5336	0.062569	ATG4C
ENSG00000187140	1	63788730	63790797	5	3	539012	0.13726	0.44541	FOXD3
ENSG00000088035	1	63833261	63904233	202	29	539012	-0.48525	0.68625	ALG6
ENSG00000142856	1	63906441	64059392	459	27	539012	-0.077842	0.53102	ITGB3BP
ENSG00000203965	1	63989043	64038364	139	18	539012	-0.1163	0.54629	EFCAB7
ENSG00000116652	1	64014588	64015405	2	1	539012	-0.15005	0.55964	DLEU2L
ENSG00000079739	1	64058947	64125916	244	48	539012	1.2557	0.10462	PGM1
ENSG00000185483	1	64239693	64647181	1249	102	539012	0.34694	0.36432	ROR1
ENSG00000177414	1	64669310	64733051	212	28	539012	0.37481	0.3539	UBE2U
ENSG00000158966	1	64936428	65158741	576	87	539012	-0.20805	0.5824	CACHD1
ENSG00000162437	1	65210778	65298915	216	30	539012	-0.64145	0.73938	RAVER2
ENSG00000162434	1	65298912	65432187	461	46	539012	1.4271	0.076781	JAK1
ENSG00000162433	1	65613232	65697828	237	33	539012	1.3543	0.087814	AK4
ENSG00000116675	1	65713902	65881552	576	42	539012	0.29743	0.38307	DNAJC6
ENSG00000116678	1	65886248	66107242	760	37	539012	0.4928	0.31108	LEPR
ENSG00000213625	1	65886270	65901690	60	18	539012	0.62138	0.26717	LEPROT
ENSG00000184588	1	66258197	66840259	2035	114	539012	1.3423	0.089755	PDE4B
ENSG00000118473	1	66999066	67213982	883	31	539012	0.56226	0.28697	SGIP1
ENSG00000248458	1	67131547	67142710	42	10	539012	1.0618	0.14416	AL139147.1
ENSG00000152760	1	67218142	67244470	99	17	539012	0.86605	0.19323	TCTEX1D1
ENSG00000172410	1	67263424	67266939	11	5	539012	-1.5474	0.93911	INSL5
ENSG00000152763	1	67278568	67390570	289	39	539012	0.54187	0.29395	WDR78
ENSG00000198160	1	67390578	67454302	173	21	539012	-0.46021	0.67732	MIER1
ENSG00000116704	1	67465015	67519782	197	23	539012	-0.34914	0.63651	SLC35D1
ENSG00000203963	1	67557848	67697536	552	41	539012	0.097314	0.46124	C1orf141
ENSG00000162594	1	67632083	67725662	332	39	539012	-0.049701	0.51982	IL23R
ENSG00000081985	1	67773047	67862583	306	27	539012	0.14334	0.44301	IL12RB2
ENSG00000142864	1	67873493	67896098	41	18	539012	-0.15045	0.55979	SERBP1
ENSG00000116717	1	68150744	68154021	11	5	539012	2.5918	0.0047742	GADD45A
ENSG00000172380	1	68167149	68299150	464	58	539012	1.0627	0.14396	GNG12
ENSG00000162595	1	68511645	68517314	17	6	539012	-0.83276	0.79751	DIRAS3
ENSG00000116729	1	68564142	68698803	637	79	539012	-0.52326	0.6996	WLS
ENSG00000116745	1	68894505	68915642	74	15	539012	-0.71186	0.76172	RPE65
ENSG00000024526	1	68939835	68962904	75	12	539012	-1.047	0.85246	DEPDC1
ENSG00000033122	1	70034081	70617628	2061	98	539012	2.1621	0.015304	LRRC7
ENSG00000066557	1	70610488	70671303	137	26	539012	0.97892	0.16381	LRRC40
ENSG00000116754	1	70671365	70718735	105	23	539012	1.237	0.10804	SRSF11
ENSG00000118454	1	70726271	70820417	234	47	539012	1.3763	0.084361	ANKRD13C
ENSG00000197568	1	70820488	70851022	79	17	539012	1.3105	0.095017	HHLA3
ENSG00000116761	1	70876901	70905534	96	27	539012	-0.68676	0.75388	CTH
ENSG00000050628	1	71318036	71513491	732	63	539012	1.1424	0.12665	PTGER3
ENSG00000132485	1	71528974	71546980	45	15	539012	0.30088	0.38175	ZRANB2
ENSG00000172260	1	71861623	72748417	2540	137	539012	-0.14755	0.55865	NEGR1
ENSG00000162620	1	74491699	74663871	413	29	539012	2.5405	0.0055349	LRRIQ3
ENSG00000254685	1	74663896	74699770	121	13	539012	1.5346	0.062441	FPGT
ENSG00000259030	1	74663919	75009666	915	74	539012	0.83046	0.20314	FPGT-TNNI3K
ENSG00000116783	1	74663947	75010112	915	74	539012	0.83046	0.20314	TNNI3K
ENSG00000162621	1	74935562	74978298	98	15	539012	-0.74716	0.77252	LRRC53
ENSG00000178965	1	75033795	75139422	229	33	539012	-0.16756	0.56654	C1orf173
ENSG00000116791	1	75171170	75199092	103	26	539012	-0.25723	0.6015	CRYZ
ENSG00000162623	1	75198836	75232362	138	22	539012	-0.097281	0.53875	TYW3
ENSG00000162624	1	75594119	75627218	93	23	539012	1.8847	0.029737	LHX8
ENSG00000137968	1	75667816	76076801	1456	64	539012	-0.34399	0.63457	SLC44A5
ENSG00000117054	1	76190036	76253260	329	24	539012	-0.29185	0.6148	ACADM
ENSG00000137955	1	76251879	76260764	26	9	539012	-0.78711	0.78439	RABGGTB
ENSG00000057468	1	76262567	76378923	509	28	539012	-0.8761	0.80951	MSH4
ENSG00000154007	1	76384558	76398116	66	16	539012	-0.11218	0.54466	ASB17
ENSG00000184005	1	76540404	77100286	2098	170	539012	-0.14247	0.55665	ST6GALNAC3
ENSG00000117069	1	77333126	77531396	672	58	539012	0.36708	0.35678	ST6GALNAC5
ENSG00000142892	1	77554675	77685115	438	30	539012	-1.3842	0.91685	PIGK
ENSG00000154027	1	77747736	78025651	1246	94	539012	-0.72614	0.76612	AK5
ENSG00000036549	1	78028101	78149104	277	34	539012	0.68973	0.24518	ZZZ3
ENSG00000077254	1	78161672	78225537	146	39	539012	1.5845	0.056535	USP33
ENSG00000180488	1	78245309	78344106	239	53	539012	1.8712	0.030657	FAM73A
ENSG00000162614	1	78354198	78409580	138	32	539012	0.42289	0.33619	NEXN
ENSG00000162613	1	78409740	78444794	94	22	539012	0.94119	0.1733	FUBP1
ENSG00000162616	1	78444859	78483648	135	37	539012	0.23049	0.40886	DNAJB4
ENSG00000137960	1	78445226	78604133	510	47	539012	-0.50228	0.69226	GIPC2
ENSG00000122420	1	78769568	79005434	904	68	539012	0.35371	0.36178	PTGFR
ENSG00000137959	1	79085607	79111830	82	24	539012	-0.79813	0.7876	IFI44L
ENSG00000137965	1	79115481	79129763	35	11	539012	-1.2557	0.89539	IFI44
ENSG00000162618	1	79355449	79472403	568	31	539012	0.044979	0.48206	ELTD1
ENSG00000117114	1	81771845	82458120	3025	224	539012	1.2472	0.10615	LPHN2
ENSG00000137941	1	84330711	84464833	438	22	539012	1.2619	0.1035	TTLL7
ENSG00000142875	1	84543745	84704181	362	36	539012	-0.80869	0.79065	PRKACB
ENSG00000203943	1	84764049	84855640	247	35	539012	0.39151	0.34771	SAMD13
ENSG00000137976	1	84864215	84880701	80	13	539012	-1.3807	0.91631	DNASE2B
ENSG00000117133	1	84944942	84963473	98	23	539012	-0.26371	0.604	RPF1
ENSG00000174021	1	84964008	84972248	31	11	539012	-0.49852	0.69094	GNG5
ENSG00000117151	1	85015289	85040163	91	18	539012	0.31918	0.3748	CTBS
ENSG00000180869	1	85093913	85100703	22	10	539012	0.053253	0.47877	C1orf180
ENSG00000117155	1	85109390	85156486	151	25	539012	0.91289	0.18065	SSX2IP
ENSG00000171517	1	85277285	85358896	323	61	539012	-0.11892	0.54733	LPAR3
ENSG00000153898	1	85391268	85462796	308	29	539012	-1.164	0.87778	MCOLN2
ENSG00000162643	1	85464830	85598821	459	51	539012	-0.31386	0.62319	WDR63
ENSG00000055732	1	85483765	85514182	79	20	539012	0.36536	0.35742	MCOLN3
ENSG00000097096	1	85622556	85666729	153	21	539012	0.34477	0.36513	SYDE2
ENSG00000162642	1	85715639	85725355	35	13	539012	-1.3813	0.91641	C1orf52
ENSG00000142867	1	85731931	85742773	47	15	539012	-1.5903	0.94412	BCL10
ENSG00000153904	1	85784164	86043933	933	82	539012	0.93167	0.17575	DDAH1
ENSG00000142871	1	86046444	86049645	9	6	539012	0.83677	0.20136	CYR61
ENSG00000117174	1	86115106	86174116	166	32	539012	-0.93889	0.82611	ZNHIT6
ENSG00000171502	1	86194916	86622626	1898	83	539012	-0.35413	0.63838	COL24A1
ENSG00000122417	1	86814344	86862023	216	29	539012	0.39415	0.34673	ODF2L
ENSG00000137975	1	86889769	86922241	201	28	539012	-1.2746	0.89877	CLCA2
ENSG00000016490	1	86934051	86965972	137	33	539012	0.34935	0.36341	CLCA1
ENSG00000016602	1	87012761	87046437	95	22	539012	1.1894	0.11715	CLCA4
ENSG00000097033	1	87170259	87213867	130	27	539012	-0.38336	0.64927	SH3GLB1
ENSG00000183291	1	87328132	87380107	181	18	539012	-1.3354	0.90913	2023-09-15
ENSG00000153936	1	87380331	87602334	719	35	539012	-0.78588	0.78403	HS2ST1
ENSG00000267561	1	87458692	87634884	564	41	539012	-0.46559	0.67925	RP5-1052I5.2
ENSG00000143013	1	87794151	87814606	67	21	539012	0.73481	0.23123	LMO4
ENSG00000065243	1	89149905	89301938	565	19	539012	0.68233	0.24752	PKN2
ENSG00000137947	1	89318615	89357627	143	17	539012	0.98874	0.1614	GTF2B
ENSG00000137944	1	89401456	89458636	163	23	539012	0.083599	0.46669	CCBL2
ENSG00000213516	1	89445139	89458643	33	22	539012	0.69905	0.24226	RBMXL1
ENSG00000117226	1	89472349	89488577	38	10	539012	-0.87011	0.80788	GBP3
ENSG00000117228	1	89518002	89531043	56	14	539012	0.41571	0.33881	GBP1
ENSG00000162645	1	89571815	89616139	158	19	539012	0.38178	0.35131	GBP2
ENSG00000213512	1	89597434	89641723	129	22	539012	0.9538	0.17009	GBP7
ENSG00000162654	1	89646831	89664615	59	15	539012	0.66384	0.2534	GBP4
ENSG00000154451	1	89724633	89738544	36	15	539012	0.26957	0.39374	GBP5
ENSG00000183347	1	89829617	89852020	94	21	539012	-0.48162	0.68496	GBP6
ENSG00000197147	1	89990395	90063423	247	26	539012	0.32498	0.3726	LRRC8B
ENSG00000171488	1	90098631	90235462	353	30	539012	0.54746	0.29203	LRRC8C
ENSG00000271949	1	90098699	90398809	797	65	539012	-0.023653	0.50944	RP11-302M6.4
ENSG00000171492	1	90286573	90402170	268	55	539012	-1.6592	0.95146	LRRC8D
ENSG00000162664	1	90460671	90501090	88	26	539012	-3.5414	0.9998	ZNF326
ENSG00000143032	1	91177096	91182794	20	14	539012	-0.41252	0.66002	BARHL2
ENSG00000122482	1	91380859	91487829	282	30	539012	-0.67401	0.74985	ZNF644
ENSG00000162669	1	91726323	91870426	508	35	539012	-0.031775	0.51267	HFM1
ENSG00000097046	1	91966408	91991321	57	14	539012	-0.96552	0.83286	CDC7
ENSG00000069702	1	92145902	92371892	878	76	539012	-0.057606	0.52297	TGFBR3
ENSG00000137948	1	92414928	92479983	251	26	539012	0.64113	0.26072	BRDT
ENSG00000172031	1	92495539	92529093	100	23	539012	-0.22162	0.5877	EPHX4
ENSG00000189195	1	92545862	92613393	201	25	539012	-0.21047	0.58335	BTBD8
ENSG00000069712	1	92632542	92650280	43	10	539012	-0.92179	0.82168	KIAA1107
ENSG00000203910	1	92683497	92711370	76	18	539012	-0.54085	0.7057	C1orf146
ENSG00000174842	1	92711959	92764544	115	23	539012	-0.33185	0.63	GLMN
ENSG00000122484	1	92764522	92867613	279	32	539012	-0.27628	0.60883	RPAP2
ENSG00000162676	1	92940319	92952433	42	16	539012	-0.63915	0.73864	GFI1
ENSG00000067208	1	92974253	93257961	949	31	539012	0.44547	0.32799	EVI5
ENSG00000122406	1	93297582	93307481	18	8	539012	0.25108	0.40088	RPL5
ENSG00000154511	1	93307724	93427057	304	21	539012	0.24497	0.40324	FAM69A
ENSG00000143033	1	93544792	93604638	136	24	539012	1.1757	0.11986	MTF2
ENSG00000117500	1	93615299	93646285	75	15	539012	1.1521	0.12465	TMED5
ENSG00000122483	1	93645476	93744287	281	20	539012	1.141	0.12693	CCDC18
ENSG00000117505	1	93811445	93835055	61	11	539012	0.84354	0.19946	DR1
ENSG00000137942	1	93913688	94020218	213	49	539012	-0.52626	0.70065	FNBP1L
ENSG00000137936	1	94027347	94312706	1074	49	539012	-0.80288	0.78898	BCAR3
ENSG00000067334	1	94333373	94345474	59	11	539012	-0.94028	0.82646	DNTTIP2
ENSG00000023909	1	94350761	94374966	81	17	539012	0.56676	0.28544	GCLM
ENSG00000198691	1	94458393	94586688	579	95	539012	1.6227	0.052332	ABCA4
ENSG00000137962	1	94614544	94740624	311	49	539012	0.20592	0.41843	ARHGAP29
ENSG00000117528	1	94883933	94984222	203	38	539012	1.1018	0.13528	ABCD3
ENSG00000117525	1	94994781	95007356	40	14	539012	1.0882	0.13825	F3
ENSG00000143036	1	95285898	95360802	371	64	539012	1.7387	0.041043	SLC44A3
ENSG00000117519	1	95362507	95392834	149	37	539012	1.4975	0.067126	CNN3
ENSG00000172339	1	95439963	95538501	338	37	539012	-1.0076	0.84317	ALG14
ENSG00000152078	1	95582894	95663163	296	34	539012	-0.77296	0.78023	TMEM56
ENSG00000271092	1	95583479	95712781	485	42	539012	-1.0933	0.86288	TMEM56-RWDD3
ENSG00000122481	1	95699711	95712781	53	17	539012	-1.6655	0.9521	RWDD3
ENSG00000237435	1	96403457	96488436	366	35	539012	-0.1498	0.55954	RP11-147C23.1
ENSG00000117569	1	97187221	97289294	376	38	539012	0.5264	0.29931	PTBP2
ENSG00000188641	1	97543299	98386605	3024	171	539012	1.5551	0.059958	DPYD
ENSG00000162627	1	99127236	99226056	426	33	539012	0.78093	0.21742	SNX7
ENSG00000117598	1	99355806	99470588	534	55	539012	0.30054	0.38188	LPPR5
ENSG00000117600	1	99729509	99775146	182	36	539012	0.39706	0.34566	LPPR4
ENSG00000099260	1	100111499	100160097	196	28	539012	0.59779	0.27499	PALMD
ENSG00000156869	1	100174259	100232187	285	17	539012	0.14212	0.44349	FRRS1
ENSG00000162688	1	100315640	100389579	313	24	539012	-1.0451	0.85202	AGL
ENSG00000117620	1	100435345	100492535	197	19	539012	0.038617	0.4846	SLC35A3
ENSG00000156875	1	100503653	100548933	159	23	539012	0.17646	0.42997	HIAT1
ENSG00000156876	1	100549119	100598511	150	21	539012	0.66176	0.25406	SASS6
ENSG00000122435	1	100598706	100616053	55	14	539012	-0.36294	0.64168	TRMT13
ENSG00000122477	1	100614409	100643771	73	19	539012	0.58043	0.28081	LRRC39
ENSG00000137992	1	100652475	100715390	164	18	539012	0.12871	0.44879	DBT
ENSG00000137996	1	100731763	100758325	87	11	539012	-0.87702	0.80976	RTCA
ENSG00000079335	1	100810584	100985833	438	39	539012	0.019843	0.49208	CDC14A
ENSG00000181656	1	101003693	101007574	11	5	539012	-0.5334	0.70312	GPR88
ENSG00000162692	1	101185298	101204601	34	15	539012	-0.14859	0.55906	VCAM1
ENSG00000162694	1	101337943	101361554	40	14	539012	-0.28723	0.61303	EXTL2
ENSG00000162695	1	101361632	101447309	186	27	539012	-0.12837	0.55107	SLC30A7
ENSG00000117543	1	101455179	101491644	68	14	539012	-0.51851	0.69795	DPH5
ENSG00000170989	1	101702444	101707074	10	4	539012	0.12807	0.44905	S1PR1
ENSG00000118733	1	102268130	102462586	839	95	539012	1.542	0.061533	OLFM3
ENSG00000060718	1	103342023	103574052	1179	42	539012	-0.07113	0.52835	COL11A1
ENSG00000185946	1	104068313	104097861	66	21	539012	-0.40385	0.65684	RNPC3
ENSG00000240038	1	104096437	104122156	58	28	539012	0.069738	0.4722	AMY2B
ENSG00000243480	1	104159999	104168402	3	2	539012	-1.6688	0.95242	AMY2A
ENSG00000198890	1	107599267	107601916	5	3	539012	-0.061905	0.52468	PRMT6
ENSG00000162631	1	107682629	108026080	1047	94	539012	-0.42465	0.66445	NTNG1
ENSG00000134215	1	108113782	108507766	1668	112	539012	0.23102	0.40865	VAV3
ENSG00000085491	1	108676658	108743471	255	22	539012	0.54628	0.29244	SLC25A24
ENSG00000196427	1	108765963	108786689	3	1	539012	0.044537	0.48224	NBPF4
ENSG00000186086	1	108918421	109013624	5	2	539012	-1.2267	0.89004	NBPF6
ENSG00000162636	1	109102711	109187522	182	15	539012	-0.71501	0.7627	FAM102B
ENSG00000162639	1	109190912	109204148	28	16	539012	-0.27813	0.60954	HENMT1
ENSG00000134186	1	109234945	109244425	14	10	539012	-0.195	0.5773	PRPF38B
ENSG00000143107	1	109255279	109285365	80	26	539012	1.0988	0.13593	FNDC7
ENSG00000116266	1	109289296	109352148	236	17	539012	0.27934	0.38999	STXBP3
ENSG00000162641	1	109358520	109506106	624	41	539012	-0.35013	0.63688	AKNAD1
ENSG00000121957	1	109417972	109477167	221	31	539012	-0.55628	0.71099	GPSM2
ENSG00000121940	1	109472130	109506111	133	28	539012	-0.3537	0.63822	CLCC1
ENSG00000085433	1	109512836	109584850	237	36	539012	-1.5242	0.93627	WDR47
ENSG00000197780	1	109605108	109618624	52	16	539012	0.26068	0.39717	TAF13
ENSG00000215717	1	109632425	109639556	30	9	539012	-0.33154	0.62988	TMEM167B
ENSG00000179902	1	109648573	109656479	35	9	539012	-0.33807	0.63234	C1orf194
ENSG00000116299	1	109656301	109749401	386	48	539012	-0.76467	0.77777	KIAA1324
ENSG00000031698	1	109756540	109780791	55	18	539012	0.096508	0.46156	SARS
ENSG00000143126	1	109792641	109818372	97	22	539012	2.0035	0.022561	CELSR2
ENSG00000134222	1	109822178	109825808	13	9	539012	1.9094	0.028107	PSRC1
ENSG00000221986	1	109834987	109849663	60	19	539012	0.80944	0.20913	MYBPHL
ENSG00000134243	1	109852192	109940573	193	26	539012	0.61239	0.27014	SORT1
ENSG00000143106	1	109941653	109969062	67	16	539012	0.28082	0.38942	PSMA5
ENSG00000143028	1	110009180	110024759	57	8	539012	1.0496	0.14694	SYPL2
ENSG00000162650	1	110026101	110035426	17	7	539012	0.61604	0.26893	ATXN7L2
ENSG00000174151	1	110036674	110045554	20	9	539012	0.81715	0.20692	CYB561D1
ENSG00000181754	1	110046797	110052360	16	8	539012	0.63692	0.26209	AMIGO1
ENSG00000156097	1	110082494	110091028	22	10	539012	0.38213	0.35118	GPR61
ENSG00000065135	1	110091233	110136975	125	29	539012	-0.33618	0.63163	GNAI3
ENSG00000134183	1	110145889	110155679	30	13	539012	-0.77091	0.77962	GNAT2
ENSG00000116337	1	110158726	110174673	47	15	539012	-1.152	0.87533	AMPD2
ENSG00000168765	1	110198703	110208118	33	14	539012	-1.4154	0.92153	GSTM4
ENSG00000213366	1	110210644	110252171	70	21	539012	-1.1615	0.87729	GSTM2
ENSG00000134184	1	110230436	110251661	29	9	539012	-0.11944	0.54754	GSTM1
ENSG00000134201	1	110254864	110318050	207	41	539012	0.9387	0.17394	GSTM5
ENSG00000134202	1	110276554	110284384	24	8	539012	0.55924	0.288	GSTM3
ENSG00000198758	1	110292702	110306649	47	15	539012	0.99062	0.16094	EPS8L3
ENSG00000184371	1	110452864	110473614	64	23	539012	0.28877	0.38638	CSF1
ENSG00000168710	1	110527308	110566357	90	20	539012	-1.5331	0.93737	AHCYL1
ENSG00000143093	1	110574199	110617263	165	28	539012	-1.2704	0.89803	STRIP1
ENSG00000156150	1	110602616	110613322	47	12	539012	-2.007	0.97762	ALX3
ENSG00000186150	1	110655062	110656569	5	3	539012	-1.0182	0.84572	UBL4B
ENSG00000197106	1	110693108	110744824	140	26	539012	-2.0479	0.97972	SLC6A17
ENSG00000116396	1	110753965	110825722	272	38	539012	-1.508	0.93423	KCNC4
ENSG00000162775	1	110881128	110889299	16	7	539012	-1.3944	0.9184	RBM15
ENSG00000168679	1	110905470	110933704	86	23	539012	-2.0253	0.97858	SLC16A4
ENSG00000134248	1	110943871	110950564	19	6	539012	-1.2634	0.89677	LAMTOR5
ENSG00000143125	1	110993822	110999976	26	8	539012	1.0704	0.14222	PROK1
ENSG00000143105	1	111059839	111061797	8	4	539012	-2.1313	0.98347	KCNA10
ENSG00000177301	1	111136202	111174096	129	21	539012	1.1674	0.12153	KCNA2
ENSG00000177272	1	111214310	111217655	3	2	539012	0.54037	0.29447	KCNA3
ENSG00000143119	1	111415775	111442550	103	16	539012	-1.3585	0.91284	CD53
ENSG00000121931	1	111489807	111506701	30	13	539012	-0.1198	0.54768	LRIF1
ENSG00000156171	1	111659955	111682838	73	15	539012	-1.0626	0.85601	DRAM2
ENSG00000134255	1	111682249	111727724	111	32	539012	0.52112	0.30114	CEPT1
ENSG00000162777	1	111729796	111747157	59	24	539012	-0.90596	0.81752	DENND2D
ENSG00000064886	1	111743393	111786062	184	31	539012	0.15255	0.43938	CHI3L2
ENSG00000134216	1	111833484	111863188	237	26	539012	-0.83036	0.79683	CHIA
ENSG00000173947	1	111888910	111895635	33	7	539012	0.0092669	0.4963	PIFO
ENSG00000085465	1	111956936	111970399	55	11	539012	1.4385	0.075151	OVGP1
ENSG00000116455	1	111982512	111991998	22	10	539012	1.3167	0.093973	WDR77
ENSG00000116459	1	111991486	112005395	36	9	539012	0.99894	0.15891	ATP5F1
ENSG00000143110	1	112016414	112021134	10	5	539012	-1.0383	0.85042	C1orf162
ENSG00000121933	1	112025970	112106584	323	48	539012	-0.98652	0.83806	ADORA3
ENSG00000116473	1	112084840	112259313	699	63	539012	1.4599	0.072153	RAP1A
ENSG00000197852	1	112223252	112298446	337	46	539012	1.1474	0.1256	FAM212B
ENSG00000064703	1	112297867	112310638	65	13	539012	0.64411	0.25975	DDX20
ENSG00000171385	1	112313284	112531777	892	124	539012	-0.43983	0.66997	KCND3
ENSG00000143079	1	112938803	113006078	196	12	539012	0.63618	0.26233	CTTNBP2NL
ENSG00000134245	1	113009163	113072787	200	48	539012	1.6908	0.045442	WNT2B
ENSG00000007341	1	113066140	113163447	303	27	539012	0.91401	0.18035	ST7L
ENSG00000116489	1	113161795	113214241	113	24	539012	0.96223	0.16797	CAPZA1
ENSG00000155363	1	113215763	113243368	80	19	539012	0.6422	0.26037	MOV10
ENSG00000155366	1	113243728	113250056	22	8	539012	-0.39768	0.65457	RHOC
ENSG00000271810	1	113245236	113254055	29	11	539012	-0.3139	0.6232	RP11-426L16.10
ENSG00000155367	1	113252616	113258099	20	13	539012	0.25723	0.3985	PPM1J
ENSG00000184599	1	113263041	113269857	24	9	539012	-0.19635	0.57783	FAM19A3
ENSG00000155380	1	113454469	113499635	102	30	539012	0.29248	0.38496	SLC16A1
ENSG00000198799	1	113615831	113674882	143	29	539012	0.51477	0.30336	LRIG2
ENSG00000081026	1	113933371	114228545	738	47	539012	2.0817	0.018683	MAGI3
ENSG00000116793	1	114239453	114302111	142	23	539012	2.8424	0.0022391	PHTF1
ENSG00000081019	1	114304454	114355098	98	27	539012	2.1645	0.015214	RSBN1
ENSG00000134242	1	114356433	114414381	139	29	539012	1.948	0.02571	PTPN22
ENSG00000188761	1	114420790	114430169	33	15	539012	-0.40266	0.6564	BCL2L15
ENSG00000134262	1	114437370	114447823	28	12	539012	0.30731	0.3793	AP4B1
ENSG00000118655	1	114447763	114456708	15	7	539012	-0.44489	0.6718	DCLRE1B
ENSG00000163349	1	114471814	114520426	103	30	539012	-0.30472	0.61971	HIPK1
ENSG00000116774	1	114522063	114524876	9	6	539012	-0.32797	0.62853	OLFML3
ENSG00000134207	1	114631913	114696541	307	67	539012	0.45607	0.32417	SYT6
ENSG00000197323	1	114935399	115053781	430	36	539012	-0.43996	0.67002	TRIM33
ENSG00000116752	1	115110178	115124260	44	19	539012	-0.58809	0.72176	BCAS2
ENSG00000175984	1	115125469	115213043	290	37	539012	-0.29468	0.61588	DENND2C
ENSG00000116748	1	115215719	115238239	88	30	539012	-0.69444	0.7563	AMPD1
ENSG00000213281	1	115247090	115259515	23	9	539012	0.36053	0.35923	NRAS
ENSG00000009307	1	115259534	115301297	129	27	539012	0.82746	0.20399	CSDE1
ENSG00000052723	1	115312100	115323306	18	11	539012	0.84775	0.19829	SIKE1
ENSG00000198765	1	115397424	115537991	447	37	539012	-0.73388	0.76849	SYCP1
ENSG00000134200	1	115572415	115576941	32	7	539012	0.25877	0.3979	TSHB
ENSG00000134198	1	115590632	115632121	194	31	539012	0.66667	0.25249	TSPAN2
ENSG00000134259	1	115828539	115880857	220	46	539012	0.79981	0.21191	NGF
ENSG00000173218	1	116184574	116240845	211	39	539012	-0.33232	0.63018	VANGL1
ENSG00000118729	1	116242628	116311402	381	27	539012	-0.87186	0.80836	CASQ2
ENSG00000177551	1	116378998	116386538	27	7	539012	-0.1344	0.55346	NHLH2
ENSG00000163393	1	116519119	116612675	319	36	539012	-1.4659	0.92866	SLC22A15
ENSG00000173212	1	116654376	116677861	96	23	539012	-1.2689	0.89777	MAB21L3
ENSG00000163399	1	116915290	116952883	101	13	539012	0.76634	0.22174	ATP1A1
ENSG00000269279	1	116915890	116926718	34	9	539012	0.73443	0.23134	AL136376.1
ENSG00000116815	1	117057157	117113661	94	23	539012	-0.096037	0.53825	CD58
ENSG00000143061	1	117117031	117210375	179	52	539012	1.5819	0.056836	IGSF3
ENSG00000203864	1	117236734	117249225	25	15	539012	0.62861	0.2648	C1orf137
ENSG00000116824	1	117297007	117311850	53	17	539012	0.13125	0.44779	CD2
ENSG00000134247	1	117452679	117532980	302	38	539012	0.87049	0.19202	PTGFRN
ENSG00000134256	1	117544382	117579167	131	35	539012	0.70675	0.23986	CD101
ENSG00000116830	1	117602925	117650075	144	38	539012	0.12216	0.45139	TTF2
ENSG00000134253	1	117653682	117665209	55	16	539012	-0.69373	0.75607	TRIM45
ENSG00000134258	1	117686209	117753556	241	41	539012	-0.4925	0.68882	VTCN1
ENSG00000198162	1	117910071	118071494	546	28	539012	2.0588	0.019758	MAN1A2
ENSG00000183508	1	118148556	118170994	84	12	539012	1.1155	0.13232	FAM46C
ENSG00000196505	1	118406107	118472253	231	21	539012	-0.33066	0.62955	GDAP2
ENSG00000065183	1	118472343	118509165	117	17	539012	0.22495	0.41101	WDR3
ENSG00000155761	1	118496484	118727846	620	42	539012	-0.90174	0.8164	SPAG17
ENSG00000092607	1	119425669	119532179	354	36	539012	0.3269	0.37187	TBX15
ENSG00000116874	1	119573839	119683294	370	38	539012	0.27193	0.39284	WARS2
ENSG00000116882	1	119911402	119936753	77	16	539012	-0.10933	0.54353	HAO2
ENSG00000203859	1	119957554	119965658	34	9	539012	-0.23278	0.59204	HSD3B2
ENSG00000203857	1	120049821	120057681	28	5	539012	-1.3877	0.91739	HSD3B1
ENSG00000143067	1	120162045	120190396	93	21	539012	0.083561	0.4667	ZNF697
ENSG00000092621	1	120202421	120286838	254	35	539012	-2.681	0.99633	PHGDH
ENSG00000134240	1	120290619	120311528	59	13	539012	-1.9774	0.976	HMGCS2
ENSG00000134193	1	120336641	120354283	80	19	539012	0.4558	0.32427	REG4
ENSG00000134249	1	120436156	120439118	7	3	539012	0.51999	0.30153	ADAM30
ENSG00000134250	1	120454176	120612240	160	18	539012	-0.34351	0.63439	NOTCH2
ENSG00000178104	1	144836157	145076186	1	1	539012	0.36998	0.3557	PDE4DIP
ENSG00000168509	1	145413095	145417545	1	1	539012	0.43109	0.3332	HFE2
ENSG00000181039	1	145470508	145475646	1	1	539012	0.24249	0.4042	ANKRD34A
ENSG00000152022	1	145477085	145501669	3	2	539012	0.15789	0.43727	LIX1L
ENSG00000131795	1	145507598	145513536	1	1	539012	0.59806	0.2749	RBM8A
ENSG00000143127	1	145524891	145543868	5	2	539012	-0.097641	0.53889	ITGA10
ENSG00000198483	1	145549230	145568526	4	2	539012	-1.1946	0.88387	ANKRD35
ENSG00000131788	1	145575233	145586546	2	1	539012	0.99498	0.15987	PIAS3
ENSG00000186364	1	145586115	145589439	1	1	539012	0.0065173	0.4974	NUDT17
ENSG00000186141	1	145592605	145611025	5	3	539012	0.33504	0.3688	POLR3C
ENSG00000121848	1	145611036	145696218	17	6	539012	0.72004	0.23575	RNF115
ENSG00000117281	1	145695798	145715614	4	1	539012	1.3987	0.080953	CD160
ENSG00000174827	1	145726918	145764074	3	2	539012	-1.4223	0.92252	PDZK1
ENSG00000117262	1	145764411	145827103	1	1	539012	-1.848	0.9677	GPR89A
ENSG00000131791	1	146626685	146644129	78	16	539012	0.84543	0.19894	PRKAB2
ENSG00000131781	1	146646930	146714700	330	21	539012	0.49889	0.30893	FMO5
ENSG00000131778	1	146714291	146767443	220	37	539012	0.55074	0.29091	CHD1L
ENSG00000116128	1	147013182	147098017	235	54	539012	0.83838	0.20091	BCL9
ENSG00000162836	1	147101453	147142618	133	25	539012	-0.07678	0.5306	ACP6
ENSG00000143140	1	147228332	147245484	60	13	539012	0.30981	0.37835	GJA5
ENSG00000121634	1	147374946	147381393	24	9	539012	0.58378	0.27969	GJA8
ENSG00000188092	1	147400506	147465753	8	3	539012	-2.3455	0.9905	GPR89B
ENSG00000243452	1	148555979	148596267	2	1	539012	-0.63603	0.73762	NBPF15
ENSG00000150337	1	149754227	149764074	1	1	539012	0.063209	0.4748	FCGR1A
ENSG00000203814	1	149754245	149783928	14	3	539012	-1.1625	0.87748	HIST2H2BF
ENSG00000184678	1	149856010	149858232	4	2	539012	-0.028903	0.51153	HIST2H2BE
ENSG00000178096	1	149859440	149872351	27	3	539012	-0.17837	0.57078	BOLA1
ENSG00000159164	1	149874870	149889434	25	8	539012	-1.3524	0.91187	SV2A
ENSG00000143368	1	149895209	149900236	12	2	539012	-0.29406	0.61564	SF3B4
ENSG00000014914	1	149900543	149908791	20	5	539012	-3.0659	0.99891	MTMR11
ENSG00000163113	1	149909705	149982625	109	22	539012	-1.0941	0.86304	OTUD7B
ENSG00000136631	1	150039369	150117505	130	15	539012	0.45023	0.32627	VPS45
ENSG00000023902	1	150121373	150136916	31	9	539012	-2.433	0.99251	PLEKHO1
ENSG00000143401	1	150190717	150208504	27	6	539012	-1.0259	0.84753	ANP32E
ENSG00000118298	1	150229554	150237478	11	7	539012	-1.1825	0.88149	CA14
ENSG00000117362	1	150237804	150241980	2	1	539012	-0.46919	0.68053	APH1A
ENSG00000118292	1	150240600	150253327	21	7	539012	-0.38883	0.6513	C1orf54
ENSG00000159208	1	150254953	150259505	10	5	539012	-0.34773	0.63598	C1orf51
ENSG00000187145	1	150266289	150281414	56	9	539012	0.090573	0.46392	MRPS21
ENSG00000117360	1	150293925	150325671	78	16	539012	0.33603	0.36843	PRPF3
ENSG00000163125	1	150335567	150449042	396	19	539012	0.49577	0.31003	RPRD2
ENSG00000143374	1	150459887	150480078	71	12	539012	0.21234	0.41592	TARS2
ENSG00000143369	1	150480538	150486265	19	8	539012	0.24878	0.40177	ECM1
ENSG00000143382	1	150521884	150533413	27	10	539012	0.29832	0.38273	ADAMTSL4
ENSG00000225996	1	150521897	150524367	1	1	539012	-1.9079	0.9718	AL356356.1
ENSG00000143384	1	150547032	150552066	9	5	539012	0.82343	0.20513	MCL1
ENSG00000143420	1	150573327	150602088	73	19	539012	1.0512	0.14658	ENSA
ENSG00000143457	1	150618701	150669630	162	16	539012	1.9981	0.022853	GOLPH3L
ENSG00000143452	1	150670536	150693364	75	8	539012	1.9838	0.023639	HORMAD1
ENSG00000163131	1	150702672	150738433	82	14	539012	1.768	0.038534	CTSS
ENSG00000143387	1	150768684	150780799	16	7	539012	1.9582	0.025101	CTSK
ENSG00000143437	1	150782181	150849244	131	21	539012	1.516	0.06476	ARNT
ENSG00000143379	1	150898739	150937213	95	23	539012	1.8193	0.034431	SETDB1
ENSG00000143418	1	150933059	150947479	40	10	539012	1.9656	0.02467	CERS2
ENSG00000143412	1	150954493	150968110	42	12	539012	1.0655	0.14333	ANXA9
ENSG00000143409	1	150969025	150980851	35	13	539012	-0.62984	0.7356	FAM63A
ENSG00000143363	1	150980896	151008189	122	25	539012	0.35359	0.36182	PRUNE
ENSG00000163141	1	151009046	151020076	43	14	539012	-0.34729	0.63581	BNIPL
ENSG00000143443	1	151020216	151024462	6	2	539012	-1.5527	0.93975	C1orf56
ENSG00000197622	1	151023447	151042801	51	16	539012	-0.80985	0.79099	CDC42SE1
ENSG00000213190	1	151030234	151040970	28	8	539012	-1.0356	0.84981	MLLT11
ENSG00000143458	1	151043054	151098018	177	28	539012	-0.6156	0.73092	GABPB2
ENSG00000143434	1	151104161	151119104	60	15	539012	-0.55456	0.7104	SEMA6C
ENSG00000163154	1	151129105	151132225	7	4	539012	-0.52441	0.7	TNFAIP8L2
ENSG00000163156	1	151129140	151142773	36	8	539012	-1.2966	0.90262	SCNM1
ENSG00000163155	1	151132224	151138424	15	4	539012	-0.76079	0.77661	LYSMD1
ENSG00000163157	1	151142462	151148760	18	8	539012	-0.9144	0.81975	TMOD4
ENSG00000163159	1	151142463	151167797	53	15	539012	-0.69259	0.75572	VPS72
ENSG00000143398	1	151170425	151222012	145	20	539012	-0.9943	0.83996	PIP5K1A
ENSG00000159352	1	151227179	151239955	23	6	539012	-1.0759	0.85902	PSMD4
ENSG00000232671	1	151252500	151254405	5	3	539012	0.035192	0.48596	RP11-126K1.2
ENSG00000143373	1	151254094	151264656	19	8	539012	0.43186	0.33292	ZNF687
ENSG00000143393	1	151264273	151300191	84	20	539012	1.0132	0.15548	PI4KB
ENSG00000143390	1	151313116	151319833	10	4	539012	0.70705	0.23977	RFX5
ENSG00000143416	1	151336778	151345209	26	15	539012	0.91503	0.18009	SELENBP1
ENSG00000159377	1	151372010	151374420	4	2	539012	0.12485	0.45032	PSMB4
ENSG00000143442	1	151375200	151431941	115	15	539012	-0.85359	0.80333	POGZ
ENSG00000143375	1	151482986	151511168	45	13	539012	0.6008	0.27399	CGN
ENSG00000143367	1	151512781	151556059	84	23	539012	0.85388	0.19658	TUFT1
ENSG00000143376	1	151584541	151671567	188	32	539012	-1.4319	0.92392	SNX27
ENSG00000159409	1	151674880	151689290	32	8	539012	0.39459	0.34657	CELF3
ENSG00000240510	1	151682909	151702070	45	14	539012	0.49353	0.31082	AL589765.1
ENSG00000178796	1	151682909	151702281	45	14	539012	0.49353	0.31082	RIIAD1
ENSG00000143436	1	151732119	151736040	15	5	539012	-0.17014	0.56755	MRPL9
ENSG00000143450	1	151735445	151743808	27	7	539012	0.1797	0.4287	OAZ3
ENSG00000182134	1	151742583	151763892	77	9	539012	0.28085	0.38941	TDRKH
ENSG00000213171	1	151772740	151778630	12	5	539012	0.66368	0.25345	LINGO4
ENSG00000143365	1	151778547	151804348	78	22	539012	-0.21697	0.58588	RORC
ENSG00000225556	1	151810295	151813033	8	3	539012	0.92228	0.17819	C2CD4D
ENSG00000196407	1	151819739	151826173	16	4	539012	1.0683	0.1427	THEM5
ENSG00000159445	1	151846060	151882284	105	15	539012	-1.3388	0.90968	THEM4
ENSG00000197747	1	151955391	151966866	23	7	539012	-0.27901	0.60988	S100A10
ENSG00000163191	1	152004982	152020383	27	5	539012	1.2607	0.10371	S100A11
ENSG00000182898	1	152056620	152061540	4	2	539012	0.86881	0.19248	TCHHL1
ENSG00000159450	1	152078793	152086556	16	9	539012	0.40473	0.34284	TCHH
ENSG00000215853	1	152126071	152131704	9	6	539012	0.28879	0.38637	RPTN
ENSG00000197915	1	152184558	152196669	48	9	539012	0.82641	0.20429	HRNR
ENSG00000143631	1	152274651	152297679	95	13	539012	1.062	0.14412	FLG
ENSG00000143520	1	152321211	152332482	31	10	539012	-0.11676	0.54648	FLG2
ENSG00000143536	1	152381719	152386739	14	3	539012	-0.2608	0.60288	CRNN
ENSG00000186207	1	152483320	152484653	6	3	539012	-0.7998	0.78809	LCE5A
ENSG00000169509	1	152486978	152488486	6	2	539012	-1.9802	0.97616	CRCT1
ENSG00000185966	1	152538130	152539248	2	1	539012	-0.22222	0.58793	LCE3E
ENSG00000163202	1	152551857	152552980	5	3	539012	-0.77207	0.77996	LCE3D
ENSG00000187223	1	152635872	152637135	6	4	539012	-0.041962	0.51674	LCE2D
ENSG00000187180	1	152647771	152649050	1	1	539012	-0.034348	0.5137	LCE2C
ENSG00000159455	1	152647771	152659877	50	10	539012	-0.24338	0.59614	LCE2B
ENSG00000187173	1	152670840	152671918	5	3	539012	-0.80234	0.78882	LCE2A
ENSG00000187170	1	152680636	152681967	5	3	539012	-0.29417	0.61569	LCE4A
ENSG00000198854	1	152691998	152692905	7	2	539012	0.13943	0.44455	C1orf68
ENSG00000203786	1	152730506	152734529	11	4	539012	-0.098444	0.53921	KPRP
ENSG00000240386	1	152748848	152749445	3	2	539012	1.3295	0.091847	LCE1F
ENSG00000186226	1	152758690	152760902	12	5	539012	-0.28385	0.61174	LCE1E
ENSG00000197084	1	152777311	152779107	15	4	539012	0.92245	0.17815	LCE1C
ENSG00000196734	1	152784447	152785585	2	1	539012	0.014902	0.49406	LCE1B
ENSG00000186844	1	152799949	152800573	3	2	539012	0.93128	0.17585	LCE1A
ENSG00000235942	1	152815344	152816459	3	2	539012	1.025	0.15268	LCE6A
ENSG00000163206	1	152850793	152857523	27	5	539012	0.26267	0.3964	SMCP
ENSG00000163207	1	152881021	152884362	19	3	539012	-0.57161	0.71621	IVL
ENSG00000184148	1	152943142	152945050	4	2	539012	0.80594	0.21014	SPRR4
ENSG00000169474	1	152956557	152958289	7	2	539012	-1.2822	0.90012	SPRR1A
ENSG00000163209	1	152974223	152976332	21	2	539012	-1.0847	0.86097	SPRR3
ENSG00000169469	1	153003678	153005376	19	1	539012	0.12104	0.45183	SPRR1B
ENSG00000163216	1	153012201	153014407	13	4	539012	-1.3653	0.91392	SPRR2D
ENSG00000241794	1	153028589	153030013	2	1	539012	-0.13051	0.55192	SPRR2A
ENSG00000196805	1	153042700	153113927	324	34	539012	-0.019198	0.50766	SPRR2B
ENSG00000203785	1	153065611	153078660	63	15	539012	0.70143	0.24152	SPRR2E
ENSG00000244094	1	153084590	153085991	5	2	539012	-2.3031	0.98936	SPRR2F
ENSG00000159516	1	153122058	153123345	4	1	539012	0.33422	0.36911	SPRR2G
ENSG00000203784	1	153175919	153177596	3	2	539012	-0.75195	0.77396	LELP1
ENSG00000203783	1	153190060	153191793	6	2	539012	-0.82626	0.79567	PRR9
ENSG00000203782	1	153232176	153234598	6	3	539012	1.4249	0.077086	LOR
ENSG00000159527	1	153270338	153283194	56	13	539012	-1.8053	0.96449	PGLYRP3
ENSG00000163218	1	153302596	153321316	93	10	539012	-1.2057	0.88604	PGLYRP4
ENSG00000163220	1	153330330	153333503	4	2	539012	-1.3364	0.90929	S100A9
ENSG00000163221	1	153346184	153348125	2	1	539012	-2.2636	0.9882	S100A12
ENSG00000143546	1	153362508	153363664	6	3	539012	-2.3723	0.99116	S100A8
ENSG00000184330	1	153389000	153395701	23	6	539012	0.87471	0.19087	S100A7A
ENSG00000197364	1	153409534	153412425	14	7	539012	1.3269	0.092277	S100A7L2
ENSG00000143556	1	153430220	153433177	9	4	539012	0.4601	0.32272	S100A7
ENSG00000197956	1	153507075	153508720	5	3	539012	0.26811	0.39431	S100A6
ENSG00000196420	1	153509623	153514241	12	4	539012	0.99833	0.15906	S100A5
ENSG00000196154	1	153516089	153522612	32	3	539012	0.95957	0.16864	S100A4
ENSG00000188015	1	153519805	153521848	19	2	539012	0.80053	0.2117	S100A3
ENSG00000196754	1	153533584	153540366	17	6	539012	1.4921	0.067833	S100A2
ENSG00000188643	1	153579362	153585621	13	6	539012	-0.00036143	0.50014	S100A16
ENSG00000189334	1	153586731	153589462	8	2	539012	0.69197	0.24448	S100A14
ENSG00000189171	1	153591263	153606568	44	11	539012	0.94546	0.17221	S100A13
ENSG00000160678	1	153600402	153604513	10	3	539012	0.33112	0.37028	S100A1
ENSG00000160679	1	153606525	153618782	34	6	539012	1.2455	0.10648	CHTOP
ENSG00000143553	1	153631130	153634306	9	5	539012	0.73909	0.22993	SNAPIN
ENSG00000143621	1	153634512	153643524	15	4	539012	0.22837	0.40968	ILF2
ENSG00000169418	1	153651113	153666468	23	9	539012	2.2121	0.01348	NPR1
ENSG00000143624	1	153700543	153746555	102	26	539012	0.62983	0.2644	INTS3
ENSG00000143554	1	153746830	153752633	9	5	539012	0.89807	0.18457	SLC27A3
ENSG00000143614	1	153777201	153895451	281	29	539012	1.3341	0.09109	GATAD2B
ENSG00000198837	1	153901977	153919172	27	8	539012	1.2365	0.10814	DENND4B
ENSG00000160741	1	153920145	153931101	19	8	539012	1.1077	0.13399	CRTC2
ENSG00000143570	1	153931575	153940188	21	10	539012	-0.022274	0.50889	SLC39A1
ENSG00000143578	1	153940010	153946839	17	6	539012	0.78731	0.21555	CREB3L4
ENSG00000143543	1	153946745	153950164	2	1	539012	0.84347	0.19948	JTB
ENSG00000143545	1	153954127	153958834	7	4	539012	-0.31438	0.62338	RAB13
ENSG00000177954	1	153963235	153964626	5	3	539012	0.84377	0.1994	RPS27
ENSG00000143552	1	153965161	154127592	303	28	539012	0.7608	0.22339	NUP210L
ENSG00000143549	1	154127784	154167124	80	20	539012	1.0936	0.13707	TPM3
ENSG00000163263	1	154171848	154178809	12	9	539012	0.52087	0.30123	C1orf189
ENSG00000143612	1	154179182	154193104	32	11	539012	2.1232	0.016868	C1orf43
ENSG00000143569	1	154192655	154243986	114	23	539012	1.8699	0.030747	UBAP2L
ENSG00000143575	1	154244987	154248351	5	3	539012	1.7176	0.042937	HAX1
ENSG00000143595	1	154293566	154297801	15	6	539012	0.37965	0.3521	AQP10
ENSG00000143515	1	154298029	154323783	78	17	539012	0.90077	0.18385	ATP8B2
ENSG00000160712	1	154377669	154441926	211	32	539012	1.0837	0.13925	IL6R
ENSG00000169291	1	154442248	154474589	60	16	539012	-0.19881	0.57879	SHE
ENSG00000163239	1	154474695	154520623	183	16	539012	-0.14801	0.55883	TDRD10
ENSG00000160714	1	154521053	154531504	26	9	539012	0.78614	0.21589	UBE2Q1
ENSG00000160716	1	154540257	154552502	34	16	539012	-0.94125	0.82671	CHRNB2
ENSG00000160710	1	154554538	154600475	117	17	539012	1.5511	0.060443	ADAR
ENSG00000268141	1	154585067	154585190	1	1	539012	-0.93731	0.8257	AL606500.1
ENSG00000143603	1	154669931	154842756	618	101	539012	0.73021	0.23263	KCNN3
ENSG00000163344	1	154897210	154909467	35	13	539012	-0.68838	0.75439	PMVK
ENSG00000163346	1	154916552	154928599	28	17	539012	0.30946	0.37849	PBXIP1
ENSG00000163348	1	154929502	154936329	11	7	539012	1.2768	0.10084	PYGO2
ENSG00000160691	1	154934774	154946871	22	8	539012	0.32474	0.37269	SHC1
ENSG00000173207	1	154947129	154951725	4	2	539012	-0.63989	0.73888	CKS1B
ENSG00000160688	1	154955814	154965587	18	5	539012	1.2555	0.10465	FLAD1
ENSG00000160685	1	154975127	154990998	27	12	539012	2.1215	0.01694	ZBTB7B
ENSG00000163354	1	154990996	155006257	42	17	539012	-0.89434	0.81443	DCST2
ENSG00000163357	1	155006300	155023406	42	15	539012	0.51112	0.30463	DCST1
ENSG00000143537	1	155023042	155035252	34	14	539012	3.1984	0.00069101	ADAM15
ENSG00000243364	1	155036207	155042029	7	4	539012	0.34438	0.36528	EFNA4
ENSG00000251246	1	155036224	155059283	53	16	539012	0.5076	0.30587	EFNA3
ENSG00000143590	1	155036224	155060014	56	16	539012	0.53627	0.29589	EFNA3
ENSG00000169242	1	155099936	155107333	24	11	539012	0.13166	0.44763	EFNA1
ENSG00000169241	1	155107820	155111329	7	5	539012	6.695	1.0785e-11	SLC50A1
ENSG00000179085	1	155112367	155113071	1	1	539012	1.2303	0.1093	DPM3
ENSG00000163463	1	155141884	155145951	13	5	539012	2.7115	0.0033487	KRTCAP2
ENSG00000273088	1	155141885	155159748	43	17	539012	2.2025	0.013816	RP11-201K10.3
ENSG00000163462	1	155145873	155157447	28	14	539012	1.2311	0.10914	TRIM46
ENSG00000185499	1	155158300	155162707	5	3	539012	1.4398	0.074956	MUC1
ENSG00000169231	1	155165379	155178842	26	14	539012	0.070169	0.47203	THBS3
ENSG00000173171	1	155178490	155183615	8	5	539012	-0.2881	0.61337	MTX1
ENSG00000177628	1	155204243	155214490	28	9	539012	4.5696	2.4436e-06	GBA
ENSG00000160767	1	155216996	155225274	27	6	539012	1.2441	0.10674	FAM189B
ENSG00000116521	1	155225770	155232221	14	5	539012	2.4914	0.0063612	SCAMP3
ENSG00000176444	1	155232659	155248282	35	12	539012	1.5278	0.063281	CLK2
ENSG00000143630	1	155247374	155259639	39	10	539012	1.1591	0.12321	HCN3
ENSG00000143627	1	155259630	155271225	23	9	539012	1.2436	0.10683	PKLR
ENSG00000160752	1	155278539	155290457	19	7	539012	0.98766	0.16166	FDPS
ENSG00000160753	1	155290687	155300905	13	9	539012	1.9542	0.025337	RUSC1
ENSG00000116539	1	155305059	155532598	386	61	539012	3.0366	0.0011963	ASH1L
ENSG00000125459	1	155579979	155718153	248	54	539012	2.532	0.0056702	MSTO1
ENSG00000163374	1	155629237	155658791	58	21	539012	2.3376	0.009705	YY1AP1
ENSG00000132676	1	155657751	155708801	107	28	539012	2.4548	0.0070483	DAP3
ENSG00000116580	1	155719508	155829191	251	35	539012	2.3795	0.0086671	GON4L
ENSG00000132718	1	155829300	155854990	55	17	539012	2.7295	0.0031711	SYT11
ENSG00000143622	1	155867599	155881195	28	7	539012	1.0033	0.15786	RIT1
ENSG00000132680	1	155882834	155904191	39	9	539012	1.755	0.039628	KIAA0907
ENSG00000173080	1	155911480	155912625	2	1	539012	-1.9639	0.97523	RXFP4
ENSG00000116584	1	155916630	155976861	131	31	539012	2.0915	0.018243	ARHGEF2
ENSG00000163479	1	155978839	155990750	25	9	539012	0.71928	0.23598	SSR2
ENSG00000160803	1	156005092	156023585	40	19	539012	3.5963	0.00016136	UBQLN4
ENSG00000116586	1	156024543	156028301	7	4	539012	1.286	0.099219	LAMTOR2
ENSG00000132698	1	156030951	156040295	12	7	539012	2.3143	0.010326	RAB25
ENSG00000254726	1	156041804	156051789	21	10	539012	1.4059	0.079883	MEX3A
ENSG00000160789	1	156052364	156109880	178	20	539012	1.9152	0.027732	LMNA
ENSG00000196189	1	156117157	156147543	70	19	539012	1.1995	0.11516	SEMA4A
ENSG00000160785	1	156163880	156182587	40	9	539012	0.91029	0.18134	SLC25A44
ENSG00000260238	1	156182773	156213123	106	18	539012	0.73384	0.23152	PMF1-BGLAP
ENSG00000160783	1	156182784	156212874	106	18	539012	0.73384	0.23152	PMF1
ENSG00000242252	1	156211753	156213112	3	2	539012	-1.3182	0.90629	BGLAP
ENSG00000160781	1	156213206	156217881	10	5	539012	-0.16871	0.56699	PAQR6
ENSG00000198952	1	156219015	156252620	100	15	539012	0.55026	0.29107	SMG5
ENSG00000163472	1	156252726	156262976	26	9	539012	0.34292	0.36583	TMEM79
ENSG00000198715	1	156259880	156265463	13	6	539012	0.2874	0.3869	C1orf85
ENSG00000189030	1	156268415	156269428	3	2	539012	-0.32706	0.62819	VHLL
ENSG00000163468	1	156278759	156337664	145	19	539012	0.98135	0.16321	CCT3
ENSG00000163467	1	156307105	156316786	20	8	539012	0.86538	0.19341	TSACC
ENSG00000132677	1	156339003	156355011	63	14	539012	-1.2784	0.89945	RHBG
ENSG00000125462	1	156374042	156400493	51	18	539012	1.8074	0.035346	C1orf61
ENSG00000116604	1	156433519	156470620	110	23	539012	0.59578	0.27566	MEF2D
ENSG00000183856	1	156495197	156542396	141	24	539012	0.28101	0.38935	IQGAP3
ENSG00000187862	1	156549519	156556562	26	6	539012	-0.43871	0.66956	TTC24
ENSG00000163382	1	156561554	156564091	14	2	539012	0.74056	0.22948	APOA1BP
ENSG00000160818	1	156564279	156571288	46	5	539012	0.68548	0.24652	GPATCH4
ENSG00000132702	1	156589086	156595517	9	3	539012	-0.71503	0.76271	HAPLN2
ENSG00000132692	1	156611182	156629324	50	19	539012	0.64651	0.25898	BCAN
ENSG00000132688	1	156638555	156647189	27	8	539012	0.18284	0.42746	NES
ENSG00000143320	1	156669398	156675608	19	12	539012	-1.1424	0.87335	CRABP2
ENSG00000143319	1	156691683	156698591	19	10	539012	1.9249	0.027119	ISG20L2
ENSG00000143303	1	156698234	156706752	15	5	539012	0.61424	0.26953	RRNAD1
ENSG00000143314	1	156707095	156711382	10	7	539012	0.73951	0.2298	MRPL24
ENSG00000143321	1	156711899	156736717	69	21	539012	2.3429	0.0095676	HDGF
ENSG00000143294	1	156720402	156770607	159	27	539012	2.2534	0.012117	PRCC
ENSG00000027869	1	156776035	156786654	26	8	539012	1.2945	0.09774	SH2D2A
ENSG00000198400	1	156785432	156851642	192	41	539012	0.86819	0.19265	NTRK1
ENSG00000027644	1	156809855	156828810	23	11	539012	0.34265	0.36593	INSRR
ENSG00000187800	1	156863490	156886226	95	15	539012	0.98737	0.16173	PEAR1
ENSG00000160838	1	156890442	156902886	44	9	539012	1.0475	0.14743	LRRC71
ENSG00000132694	1	156904632	157015162	316	25	539012	1.3342	0.091073	ARHGEF11
ENSG00000253831	1	157061836	157069600	47	16	539012	-0.83142	0.79713	ETV3L
ENSG00000117036	1	157090983	157108266	26	15	539012	1.7519	0.039893	ETV3
ENSG00000143297	1	157483167	157522310	196	21	539012	2.0977	0.017966	FCRL5
ENSG00000163518	1	157543539	157567870	96	18	539012	2.2507	0.012201	FCRL4
ENSG00000160856	1	157644111	157670647	69	17	539012	0.45206	0.32561	FCRL3
ENSG00000132704	1	157715523	157746922	103	27	539012	0.18317	0.42733	FCRL2
ENSG00000163534	1	157764193	157789895	91	13	539012	-1.2948	0.90231	FCRL1
ENSG00000073754	1	157800704	157868046	266	23	539012	1.1939	0.11625	CD5L
ENSG00000183853	1	157963063	158070052	436	79	539012	-0.11719	0.54665	KIRREL
ENSG00000158473	1	158149737	158154686	13	4	539012	-1.1534	0.87563	CD1D
ENSG00000158477	1	158223927	158228059	21	8	539012	0.079175	0.46845	CD1A
ENSG00000158481	1	158259576	158263420	9	6	539012	0.72125	0.23538	CD1C
ENSG00000158485	1	158297741	158301321	14	8	539012	0.55087	0.29086	CD1B
ENSG00000158488	1	158323254	158327343	6	4	539012	-0.066096	0.52635	CD1E
ENSG00000186306	1	158368312	158369256	10	4	539012	0.045527	0.48184	OR10T2
ENSG00000180708	1	158389718	158390656	4	2	539012	2.1982	0.013969	OR10K2
ENSG00000173285	1	158435272	158436344	4	2	539012	0.26877	0.39405	OR10K1
ENSG00000198965	1	158449668	158450675	6	3	539012	0.077505	0.46911	OR10R2
ENSG00000197532	1	158516918	158517895	6	3	539012	-0.27704	0.60913	OR6Y1
ENSG00000186440	1	158532441	158533394	9	5	539012	-0.49183	0.68858	OR6P1
ENSG00000186400	1	158548709	158549689	9	3	539012	-0.54241	0.70623	OR10X1
ENSG00000198967	1	158576229	158577170	4	2	539012	0.35387	0.36172	OR10Z1
ENSG00000163554	1	158580496	158656488	258	34	539012	-0.31532	0.62374	SPTA1
ENSG00000196171	1	158669369	158670486	2	1	539012	-2.2863	0.98888	OR6K2
ENSG00000203757	1	158686958	158687953	4	2	539012	0.61105	0.27058	OR6K3
ENSG00000180433	1	158724510	158725681	7	5	539012	0.043511	0.48265	OR6K6
ENSG00000197403	1	158735466	158736492	9	3	539012	-1.1062	0.86567	OR6N1
ENSG00000188340	1	158746472	158747425	4	2	539012	1.1864	0.11774	OR6N2
ENSG00000163563	1	158801107	158819296	55	15	539012	-0.1634	0.5649	MNDA
ENSG00000163564	1	158900586	158946844	111	15	539012	1.7668	0.038631	PYHIN1
ENSG00000163565	1	158969758	159024945	266	17	539012	-0.90512	0.8173	IFI16
ENSG00000163568	1	159032274	159116886	227	41	539012	-0.57317	0.71674	AIM2
ENSG00000162706	1	159141399	159173103	104	30	539012	-1.355	0.91229	CADM3
ENSG00000213088	1	159173097	159176290	22	11	539012	0.01287	0.49487	DARC
ENSG00000179639	1	159259504	159278014	72	16	539012	1.7094	0.043688	FCER1A
ENSG00000196266	1	159283460	159284449	2	1	539012	0.62743	0.26519	OR10J3
ENSG00000196184	1	159409512	159410600	7	4	539012	-1.7624	0.961	OR10J1
ENSG00000184155	1	159504793	159505842	3	2	539012	0.45082	0.32606	OR10J5
ENSG00000132703	1	159557615	159558655	3	2	539012	-0.15182	0.56033	APCS
ENSG00000132693	1	159682079	159684379	6	4	539012	2.0451	0.020424	CRP
ENSG00000158716	1	159750722	159752333	8	4	539012	0.74209	0.22902	DUSP23
ENSG00000181036	1	159770301	159786041	69	12	539012	0.18981	0.42473	FCRL6
ENSG00000158714	1	159796540	159807039	37	13	539012	-0.24774	0.59783	SLAMF8
ENSG00000188004	1	159804264	159825137	68	20	539012	-1.1884	0.88265	C1orf204
ENSG00000243284	1	159824106	159832447	35	11	539012	-0.38342	0.6493	VSIG8
ENSG00000256029	1	159827690	159842843	70	12	539012	-0.57265	0.71656	RP11-190A12.7
ENSG00000213085	1	159842154	159869953	106	21	539012	0.12508	0.45023	CCDC19
ENSG00000158710	1	159887897	159895522	23	9	539012	-0.99764	0.84077	TAGLN2
ENSG00000085552	1	159896829	159915386	71	18	539012	-2.059	0.98025	IGSF9
ENSG00000162723	1	159921282	159924044	12	4	539012	-0.19182	0.57606	SLAMF9
ENSG00000143315	1	159997462	160001783	14	9	539012	0.55301	0.29013	PIGM
ENSG00000177807	1	160007257	160040038	94	27	539012	-0.55166	0.70941	KCNJ10
ENSG00000162728	1	160051360	160060353	32	12	539012	0.27469	0.39178	KCNJ9
ENSG00000162729	1	160061130	160068733	16	5	539012	0.80052	0.2117	IGSF8
ENSG00000018625	1	160085549	160113381	119	30	539012	-0.042708	0.51703	ATP1A2
ENSG00000132681	1	160121360	160156767	154	40	539012	-0.14561	0.55789	ATP1A4
ENSG00000143318	1	160160285	160171676	31	13	539012	0.35449	0.36149	CASQ1
ENSG00000162734	1	160175127	160185166	20	14	539012	0.45878	0.3232	PEA15
ENSG00000132716	1	160185505	160254920	140	25	539012	0.99945	0.15879	DCAF8
ENSG00000258465	1	160187254	160254920	137	24	539012	0.97683	0.16433	DCAF8
ENSG00000162735	1	160246602	160256138	20	11	539012	0.90316	0.18322	PEX19
ENSG00000122218	1	160259063	160313190	122	28	539012	1.32	0.093414	COPA
ENSG00000162736	1	160313062	160328742	58	19	539012	0.49736	0.30947	NCSTN
ENSG00000171786	1	160336857	160342638	16	6	539012	-0.11763	0.54682	NHLH1
ENSG00000162738	1	160370376	160398468	77	18	539012	0.80768	0.20964	VANGL2
ENSG00000162739	1	160454820	160493052	140	23	539012	-0.5662	0.71437	SLAMF6
ENSG00000066294	1	160510885	160549306	139	19	539012	-0.096106	0.53828	CD84
ENSG00000117090	1	160577890	160617085	130	27	539012	-0.23494	0.59287	SLAMF1
ENSG00000117091	1	160648536	160681641	153	23	539012	-0.27688	0.60906	CD48
ENSG00000026751	1	160709037	160724611	55	12	539012	0.70288	0.24106	SLAMF7
ENSG00000122224	1	160765864	160798051	115	16	539012	0.27544	0.39149	LY9
ENSG00000122223	1	160799950	160832692	171	26	539012	0.11857	0.45281	CD244
ENSG00000179914	1	160846329	160854960	49	7	539012	-1.1515	0.87524	ITLN1
ENSG00000158764	1	160914815	160924589	40	14	539012	-0.090599	0.53609	ITLN2
ENSG00000158769	1	160965001	160991138	94	14	539012	1.3522	0.088157	F11R
ENSG00000270149	1	160967747	161008752	146	28	539012	0.99808	0.15912	RP11-544M22.13
ENSG00000215845	1	161007421	161008780	3	2	539012	-0.64326	0.73997	TSTD1
ENSG00000158773	1	161009041	161015767	28	8	539012	0.83579	0.20164	USF1
ENSG00000186517	1	161016736	161039760	67	25	539012	1.1296	0.12933	ARHGAP30
ENSG00000268154	1	161035655	161035943	1	1	539012	1.7841	0.0372	AL591806.1
ENSG00000143217	1	161040785	161059389	68	25	539012	-0.53569	0.70392	PVRL4
ENSG00000162755	1	161068151	161070136	7	4	539012	-0.37854	0.64748	KLHDC9
ENSG00000143256	1	161070346	161087901	60	16	539012	0.46569	0.32072	PFDN2
ENSG00000158793	1	161087876	161095235	18	10	539012	0.98082	0.16334	NIT1
ENSG00000158796	1	161090764	161102478	21	9	539012	-0.77643	0.78125	DEDD
ENSG00000143222	1	161122566	161128646	19	9	539012	0.44086	0.32966	UFC1
ENSG00000143258	1	161129240	161135513	11	6	539012	0.91813	0.17928	USP21
ENSG00000143224	1	161136200	161147803	40	19	539012	0.97733	0.1642	PPOX
ENSG00000158850	1	161141100	161147287	19	11	539012	1.3506	0.088415	B4GALT3
ENSG00000158859	1	161154098	161168846	39	17	539012	1.1341	0.12837	ADAMTS4
ENSG00000158864	1	161166894	161184185	58	24	539012	1.0793	0.14023	NDUFS2
ENSG00000158869	1	161185024	161190489	21	9	539012	1.615	0.053152	FCER1G
ENSG00000268387	1	161190160	161192296	9	4	539012	2.4207	0.0077444	AL590714.1
ENSG00000158874	1	161192082	161193421	5	3	539012	2.7813	0.002707	APOA2
ENSG00000158882	1	161195793	161200408	8	5	539012	-1.1635	0.87768	TOMM40L
ENSG00000143257	1	161199456	161208092	36	13	539012	1.7909	0.036654	NR1I3
ENSG00000248485	1	161228517	161255240	117	21	539012	2.293	0.010924	PCP4L1
ENSG00000158887	1	161274525	161279762	14	7	539012	-0.58197	0.71971	MPZ
ENSG00000143252	1	161284047	161332984	260	11	539012	0.1077	0.45712	SDHC
ENSG00000188931	1	161334521	161337664	21	3	539012	-0.2996	0.61776	C1orf192
ENSG00000143226	1	161475220	161493803	80	20	539012	1.286	0.099215	FCGR2A
ENSG00000173110	1	161494036	161496681	13	6	539012	-0.10258	0.54085	HSPA6
ENSG00000203747	1	161511549	161600917	137	47	539012	0.39872	0.34505	FCGR3A
ENSG00000072694	1	161551101	161648444	127	44	539012	-0.19365	0.57677	FCGR2B
ENSG00000162747	1	161592986	161601753	20	6	539012	0.45299	0.32528	FCGR3B
ENSG00000132185	1	161676762	161684142	38	10	539012	-0.99183	0.83936	FCRLA
ENSG00000162746	1	161691353	161697933	41	12	539012	-1.2123	0.88729	FCRLB
ENSG00000081721	1	161719548	161727028	35	9	539012	-0.94257	0.82705	DUSP12
ENSG00000118217	1	161736084	161933860	701	29	539012	-0.12187	0.5485	ATF6
ENSG00000162745	1	161952982	161993644	155	32	539012	1.3631	0.086419	OLFML2B
ENSG00000198929	1	162039564	162353321	1351	86	539012	1.8011	0.035842	NOS1AP
ENSG00000254706	1	162335197	162351905	75	26	539012	0.80193	0.2113	RP11-565P22.6
ENSG00000239887	1	162336698	162356600	89	29	539012	0.24094	0.4048	C1orf226
ENSG00000171722	1	162342993	162346660	27	10	539012	1.3915	0.082039	C1orf111
ENSG00000198574	1	162365056	162381928	74	12	539012	0.037851	0.4849	SH2D1B
ENSG00000152332	1	162467041	162499419	106	11	539012	1.7311	0.04172	UHMK1
ENSG00000117143	1	162531323	162569627	99	24	539012	1.0342	0.15052	UAP1
ENSG00000162733	1	162601163	162757190	570	47	539012	1.0389	0.14942	DDR2
ENSG00000132196	1	162760492	162782607	74	25	539012	1.3812	0.083607	HSD17B7
ENSG00000185860	1	162794248	162838605	250	42	539012	0.96252	0.16789	C1orf110
ENSG00000117152	1	163038565	163046592	16	6	539012	1.1205	0.13125	RGS4
ENSG00000143248	1	163080911	163291577	997	66	539012	0.41876	0.3377	RGS5
ENSG00000143228	1	163236366	163325554	475	44	539012	-0.1164	0.54633	NUF2
ENSG00000185630	1	164524821	164868533	1064	129	539012	-1.1762	0.88025	PBX1
ENSG00000162761	1	165171104	165325952	641	74	539012	0.2677	0.39446	LMX1A
ENSG00000143171	1	165370159	165414433	209	32	539012	-0.281	0.61064	RXRG
ENSG00000162763	1	165513244	165533198	108	22	539012	-2.0335	0.979	LRRC52
ENSG00000143198	1	165600098	165631033	193	31	539012	-0.90147	0.81633	MGST3
ENSG00000143149	1	165631453	165668100	188	26	539012	-1.0654	0.85666	ALDH9A1
ENSG00000143183	1	165696032	165796992	307	50	539012	0.97919	0.16374	TMCO1
ENSG00000143179	1	165796768	165880855	299	54	539012	-1.0132	0.84451	UCK2
ENSG00000188859	1	166026674	166136206	420	31	539012	-0.50902	0.69463	FAM78B
ENSG00000267884	1	166026679	166028709	8	3	539012	0.30957	0.37845	AL626787.1
ENSG00000143157	1	166808681	166825581	51	16	539012	-0.55805	0.71159	POGK
ENSG00000152382	1	166825747	166845564	104	17	539012	-0.11356	0.54521	TADA1
ENSG00000143195	1	166882443	166944719	157	33	539012	-0.39572	0.65384	ILDR2
ENSG00000143194	1	166958346	166991451	111	23	539012	-0.2454	0.59692	MAEL
ENSG00000143167	1	167022073	167059868	149	31	539012	-1.6568	0.95122	GPA33
ENSG00000198842	1	167063282	167098402	154	25	539012	-0.061934	0.52469	DUSP27
ENSG00000143190	1	167190066	167396582	526	32	539012	0.84903	0.19793	POU2F1
ENSG00000198821	1	167399877	167487847	348	64	539012	-1.7387	0.95896	CD247
ENSG00000143162	1	167498914	167523004	128	25	539012	0.24142	0.40461	CREG1
ENSG00000198771	1	167599330	167675486	354	70	539012	0.067857	0.47295	RCSD1
ENSG00000197965	1	167690429	167761156	284	38	539012	-0.76689	0.77843	MPZL1
ENSG00000143199	1	167778625	167883453	508	69	539012	1.1282	0.12963	ADCY10
ENSG00000143158	1	167885967	167906278	47	15	539012	-1.3968	0.91877	MPC2
ENSG00000143164	1	167905021	168045081	381	42	539012	-0.54566	0.70735	DCAF6
ENSG00000143147	1	168053997	168106821	152	28	539012	-0.092645	0.53691	GPR161
ENSG00000143155	1	168148171	168169950	77	12	539012	2.0074	0.022354	TIPRL
ENSG00000213064	1	168195176	168222263	68	16	539012	-1.0531	0.85386	SFT2D2
ENSG00000143178	1	168250278	168283664	122	28	539012	-0.62746	0.73482	TBX19
ENSG00000143185	1	168510003	168513235	20	9	539012	-0.15539	0.56174	XCL2
ENSG00000143184	1	168545711	168551315	28	10	539012	0.37037	0.35555	XCL1
ENSG00000143196	1	168664697	168698502	183	31	539012	-0.60436	0.7272	DPT
ENSG00000143153	1	169074935	169101960	114	23	539012	0.84729	0.19842	ATP1B1
ENSG00000143156	1	169101769	169337205	955	32	539012	-0.176	0.56985	NME7
ENSG00000117475	1	169337208	169365778	101	17	539012	0.21532	0.41476	BLZF1
ENSG00000117477	1	169364108	169429907	222	26	539012	0.30979	0.37836	CCDC181
ENSG00000117479	1	169433147	169455241	45	15	539012	-0.14357	0.55708	SLC19A2
ENSG00000198734	1	169483404	169555826	399	39	539012	0.67765	0.249	F5
ENSG00000174175	1	169558087	169599431	153	33	539012	-0.79511	0.78673	SELP
ENSG00000000460	1	169631245	169823221	1094	39	539012	-0.1538	0.56112	C1orf112
ENSG00000188404	1	169659808	169680839	109	19	539012	-0.16496	0.56551	SELL
ENSG00000007908	1	169691781	169733846	336	17	539012	-0.21256	0.58417	SELE
ENSG00000171806	1	169761670	169764107	9	5	539012	-0.65951	0.74522	METTL18
ENSG00000000457	1	169818772	169863408	219	27	539012	-0.75112	0.77371	SCYL3
ENSG00000075945	1	169890467	170054349	682	24	539012	-1.1438	0.87365	KIFAP3
ENSG00000203740	1	170115142	170136931	86	21	539012	-0.12571	0.55002	METTL11B
ENSG00000120370	1	170501270	170522587	51	19	539012	0.59401	0.27625	GORAB
ENSG00000116132	1	170631869	170708560	175	37	539012	-0.57992	0.71902	PRRX1
ENSG00000117501	1	170904612	171033906	560	32	539012	-0.8514	0.80273	MROH9
ENSG00000007933	1	171060018	171086959	116	17	539012	1.4316	0.076122	FMO3
ENSG00000117507	1	171106879	171130707	110	12	539012	1.6448	0.05001	FMO6P
ENSG00000094963	1	171154347	171181822	158	17	539012	0.57413	0.28294	FMO2
ENSG00000010932	1	171217638	171255117	137	30	539012	-0.16968	0.56737	FMO1
ENSG00000076258	1	171283347	171311223	60	19	539012	-0.72437	0.76558	FMO4
ENSG00000117523	1	171454651	171562650	356	28	539012	0.83532	0.20177	PRRC2C
ENSG00000034971	1	171604557	171621823	75	14	539012	0.4087	0.34138	MYOC
ENSG00000117533	1	171669300	171711387	130	17	539012	0.058464	0.47669	VAMP4
ENSG00000010165	1	171750788	171783163	120	11	539012	0.05432	0.47834	METTL13
ENSG00000197959	1	171810621	172387606	1828	100	539012	0.21511	0.41484	DNM3
ENSG00000135845	1	172339329	172413230	208	32	539012	-1.186	0.88219	PIGC
ENSG00000180999	1	172389828	172437971	168	26	539012	-0.37567	0.64642	C1orf105
ENSG00000094975	1	172501489	172580971	182	38	539012	-1.9436	0.97403	SUCO
ENSG00000117560	1	172628154	172636014	16	8	539012	-0.89908	0.8157	FASLG
ENSG00000120337	1	173009100	173020103	36	8	539012	-0.30151	0.61849	TNFSF18
ENSG00000117586	1	173152873	173176452	87	19	539012	-1.0676	0.85714	TNFSF4
ENSG00000117592	1	173446405	173457946	19	6	539012	0.75943	0.2238	PRDX6
ENSG00000162753	1	173469603	173572233	287	18	539012	0.65573	0.256	SLC9C2
ENSG00000183831	1	173578700	173639001	86	20	539012	1.1457	0.12597	ANKRD45
ENSG00000076321	1	173684080	173755840	123	24	539012	0.51861	0.30202	KLHL20
ENSG00000120334	1	173768688	173793858	38	10	539012	0.51258	0.30412	CENPL
ENSG00000117593	1	173793641	173827684	43	12	539012	-0.12495	0.54972	DARS2
ENSG00000185278	1	173837220	173872687	115	17	539012	1.5337	0.062555	ZBTB37
ENSG00000117601	1	173872947	173886516	35	9	539012	2.1613	0.015337	SERPINC1
ENSG00000135870	1	173900352	173991435	195	16	539012	1.9834	0.023661	RC3H1
ENSG00000152061	1	174128548	174964445	2145	31	539012	0.24773	0.40217	RABGAP1L
ENSG00000203737	1	174417212	174418683	2	1	539012	-1.9204	0.9726	GPR52
ENSG00000116161	1	174968300	174980851	23	9	539012	0.83199	0.20271	CACYBP
ENSG00000120333	1	174979925	174992561	31	12	539012	-0.34264	0.63406	MRPS14
ENSG00000120332	1	175036994	175117202	354	39	539012	-1.208	0.88647	TNN
ENSG00000235750	1	175126123	175162135	135	19	539012	-0.8785	0.81016	KIAA0040
ENSG00000116147	1	175284330	175712906	1711	164	539012	1.6338	0.051154	TNR
ENSG00000143207	1	175913967	176176629	886	40	539012	2.3569	0.0092149	RFWD2
ENSG00000116183	1	176432307	176814735	1068	58	539012	-0.48987	0.68789	PAPPA2
ENSG00000152092	1	176826438	177134109	978	93	539012	-0.57874	0.71862	ASTN1
ENSG00000198797	1	177140633	177251558	268	37	539012	0.58373	0.2797	BRINP2
ENSG00000120341	1	177893091	177953438	280	44	539012	0.61437	0.26949	SEC16B
ENSG00000075391	1	178062864	178448644	897	46	539012	1.3812	0.083605	RASAL2
ENSG00000240021	1	178482212	178517734	124	19	539012	1.4962	0.067307	TEX35
ENSG00000213057	1	178511887	178518024	34	6	539012	1.3923	0.081918	C1orf220
ENSG00000184909	1	178511950	178517579	29	6	539012	1.4057	0.07991	C1ORF220
ENSG00000116191	1	178694300	178889238	564	35	539012	1.8569	0.031665	RALGPS2
ENSG00000116194	1	178818840	178840187	49	16	539012	1.5199	0.064272	ANGPTL1
ENSG00000116199	1	178994939	179045697	202	27	539012	0.12616	0.4498	FAM20B
ENSG00000186283	1	179050512	179067158	66	19	539012	0.70235	0.24123	TOR3A
ENSG00000143322	1	179068462	179198819	364	28	539012	-1.1181	0.86824	ABL2
ENSG00000057252	1	179262925	179327815	300	25	539012	-0.11732	0.5467	SOAT1
ENSG00000162779	1	179334855	179523870	1203	27	539012	-0.875	0.80921	AXDND1
ENSG00000269064	1	179443716	179457805	126	9	539012	-0.23963	0.59469	AL160286.1
ENSG00000116218	1	179519674	179545087	128	20	539012	-0.7805	0.78245	NPHS2
ENSG00000162782	1	179560748	179660407	358	22	539012	-1.7376	0.95886	TDRD5
ENSG00000143340	1	179712298	179785333	327	49	539012	-0.4805	0.68456	FAM163A
ENSG00000169905	1	179809102	179846938	111	21	539012	-1.4982	0.93296	TOR1AIP2
ENSG00000258664	1	179833916	179834311	2	1	539012	-1.5456	0.93891	IFRG15
ENSG00000143337	1	179851177	179894135	151	22	539012	-0.48602	0.68652	TOR1AIP1
ENSG00000135837	1	179923873	180084015	541	30	539012	-1.5868	0.94372	CEP350
ENSG00000116260	1	180123969	180173165	304	30	539012	2.1025	0.017753	QSOX1
ENSG00000121454	1	180199421	180249380	257	53	539012	-1.428	0.92336	LHX4
ENSG00000135847	1	180244515	180472089	908	38	539012	-0.29325	0.61533	ACBD6
ENSG00000143324	1	180601140	180859387	711	48	539012	0.69467	0.24363	XPR1
ENSG00000135835	1	180882290	180920750	135	39	539012	1.167	0.12161	KIAA1614
ENSG00000234237	1	180941695	180949868	15	6	539012	-1.5343	0.93752	AL162431.1
ENSG00000135823	1	180941861	180992047	127	24	539012	-0.10559	0.54205	STX6
ENSG00000153029	1	181003067	181031074	116	28	539012	0.6491	0.25814	MR1
ENSG00000162783	1	181057638	181059977	13	8	539012	1.1565	0.12374	IER5
ENSG00000198216	1	181382238	181777219	1451	129	539012	1.2184	0.11153	CACNA1E
ENSG00000179930	1	182023705	182030847	17	5	539012	-0.093891	0.5374	ZNF648
ENSG00000135821	1	182350839	182361341	41	10	539012	1.3639	0.086298	GLUL
ENSG00000203730	1	182367252	182369751	11	4	539012	1.3955	0.081437	TEDDM1
ENSG00000121446	1	182419256	182529734	427	27	539012	0.61789	0.26832	RGSL1
ENSG00000135828	1	182542769	182558391	39	17	539012	-0.024145	0.50963	RNASEL
ENSG00000143333	1	182567758	182573543	17	9	539012	1.1238	0.13056	RGS16
ENSG00000135824	1	182615239	182653711	132	20	539012	0.067602	0.47305	RGS8
ENSG00000135838	1	182758428	182799519	147	22	539012	-0.88077	0.81078	NPL
ENSG00000135829	1	182808504	182856886	154	28	539012	-0.86629	0.80683	DHX9
ENSG00000157060	1	182869000	182922660	134	23	539012	-0.2571	0.60145	SHCBP1L
ENSG00000135862	1	182992595	183114727	541	15	539012	-0.30838	0.6211	LAMC1
ENSG00000058085	1	183155373	183214035	273	23	539012	0.81384	0.20787	LAMC2
ENSG00000157064	1	183217372	183387737	625	45	539012	0.92086	0.17856	NMNAT2
ENSG00000116698	1	183441351	183567381	338	60	539012	0.89174	0.18627	SMG7
ENSG00000116701	1	183524698	183560011	124	33	539012	1.0738	0.14147	NCF2
ENSG00000162704	1	183592401	183604892	81	4	539012	0.31348	0.37696	ARPC5
ENSG00000143344	1	183605220	183897665	1120	74	539012	-0.74224	0.77103	RGL1
ENSG00000173627	1	183615541	183622451	46	5	539012	0.20508	0.41875	APOBEC4
ENSG00000198756	1	183898796	184006863	436	50	539012	1.846	0.032446	COLGALT2
ENSG00000198860	1	184020811	184043346	141	6	539012	1.4244	0.077163	TSEN15
ENSG00000116667	1	184356192	184598154	817	65	539012	-0.93574	0.8253	C1orf21
ENSG00000116406	1	184659365	184724047	297	12	539012	-0.57673	0.71794	EDEM3
ENSG00000135842	1	184759858	184943682	674	53	539012	0.14776	0.44127	FAM129A
ENSG00000121481	1	185014496	185071740	156	35	539012	2.9886	0.0014014	RNF2
ENSG00000121486	1	185087220	185126204	118	20	539012	1.9904	0.023275	TRMT1L
ENSG00000116668	1	185126212	185260897	396	38	539012	2.4428	0.0072874	SWT1
ENSG00000116679	1	185265520	185286461	42	16	539012	1.363	0.086447	IVNS1ABP
ENSG00000143341	1	185703683	186160085	1190	53	539012	0.015015	0.49401	HMCN1
ENSG00000116690	1	186265405	186283694	35	11	539012	0.69582	0.24327	PRG4
ENSG00000047410	1	186280784	186344825	204	30	539012	-0.47929	0.68413	TPR
ENSG00000157181	1	186344890	186390510	126	30	539012	-0.07453	0.52971	C1orf27
ENSG00000268662	1	186364123	186365908	2	1	539012	2.0348	0.020938	AL596220.1
ENSG00000262180	1	186369704	186370587	5	3	539012	0.083984	0.46653	OCLM
ENSG00000116703	1	186412698	186430254	43	13	539012	-0.25689	0.60137	PDC
ENSG00000073756	1	186640923	186649559	20	8	539012	0.056354	0.47753	PTGS2
ENSG00000116711	1	186798085	186958113	628	59	539012	-2.1807	0.9854	PLA2G4A
ENSG00000162670	1	190066792	190446759	1042	55	539012	-1.4316	0.92387	BRINP3
ENSG00000150681	1	192127587	192154945	53	16	539012	0.20337	0.41942	RGS18
ENSG00000253148	1	192286122	192336415	151	26	539012	1.726	0.042171	RGS21
ENSG00000090104	1	192544857	192549161	18	8	539012	0.39097	0.34791	RGS1
ENSG00000127074	1	192605275	192629390	113	15	539012	0.057331	0.47714	RGS13
ENSG00000116741	1	192778169	192781403	7	4	539012	-1.351	0.91165	RGS2
ENSG00000116750	1	192981380	193029237	106	18	539012	0.43007	0.33357	UCHL5
ENSG00000116747	1	193028552	193060907	76	20	539012	0.45203	0.32562	TROVE2
ENSG00000023572	1	193065598	193075244	27	12	539012	0.38371	0.35059	GLRX2
ENSG00000134371	1	193091147	193223031	426	31	539012	0.34863	0.36368	CDC73
ENSG00000162630	1	193148175	193155784	19	7	539012	0.54955	0.29132	B3GALT2
ENSG00000162687	1	196194909	196578355	1030	37	539012	0.17307	0.4313	KCNT2
ENSG00000000971	1	196621008	196716634	350	28	539012	-0.91656	0.82031	CFH
ENSG00000116785	1	196743925	196763203	5	3	539012	-1.2219	0.88912	CFHR3
ENSG00000244414	1	196788887	196801319	2	1	539012	0.69074	0.24487	CFHR1
ENSG00000080910	1	196788898	196928356	265	51	539012	-0.65897	0.74504	CFHR2
ENSG00000134365	1	196819371	196888102	140	44	539012	-1.4152	0.92149	CFHR4
ENSG00000134389	1	196946667	196978804	103	28	539012	0.16719	0.43361	CFHR5
ENSG00000143278	1	197008321	197036397	71	12	539012	0.055835	0.47774	F13B
ENSG00000066279	1	197053258	197115824	136	17	539012	0.33473	0.36892	ASPM
ENSG00000177888	1	197122810	197169672	116	21	539012	0.5715	0.28383	ZBTB41
ENSG00000134376	1	197170592	197447585	632	72	539012	0.16758	0.43346	CRB1
ENSG00000213047	1	197473878	197744826	538	36	539012	0.53079	0.29778	DENND1B
ENSG00000203724	1	197871777	197876497	7	5	539012	0.80103	0.21156	C1orf53
ENSG00000143355	1	197881037	197904608	62	19	539012	-0.97904	0.83622	LHX9
ENSG00000151414	1	198126093	198291550	630	33	539012	1.4823	0.069128	NEK7
ENSG00000151418	1	198492352	198510075	55	19	539012	1.9991	0.022797	ATP6V1G3
ENSG00000081237	1	198607801	198726545	416	46	539012	0.23369	0.40761	PTPRC
ENSG00000116833	1	199996730	200146552	693	83	539012	0.68237	0.2475	NR5A2
ENSG00000162702	1	200374068	200379184	6	4	539012	-0.49555	0.68989	ZNF281
ENSG00000118193	1	200520628	200589862	274	28	539012	-0.43117	0.66683	KIF14
ENSG00000118197	1	200593024	200639097	171	27	539012	-0.62976	0.73557	DDX59
ENSG00000118200	1	200708686	200829832	338	32	539012	0.16981	0.43258	CAMSAP2
ENSG00000170128	1	200842083	200843306	5	3	539012	-0.12791	0.55089	GPR25
ENSG00000163362	1	200860176	200884863	92	24	539012	0.34481	0.36512	C1orf106
ENSG00000116852	1	200938520	200992828	215	30	539012	0.035901	0.48568	KIF21B
ENSG00000081248	1	201008642	201081694	325	60	539012	-1.1217	0.86901	CACNA1S
ENSG00000232237	1	201083081	201096312	52	15	539012	-2.3195	0.98982	ASCL5
ENSG00000116857	1	201103900	201140702	166	32	539012	-0.47049	0.681	TMEM9
ENSG00000163395	1	201159953	201198080	189	39	539012	-0.79068	0.78544	IGFN1
ENSG00000081277	1	201252580	201302121	262	21	539012	-0.46402	0.67868	PKP1
ENSG00000118194	1	201328136	201346890	100	18	539012	-0.67023	0.74864	TNNT2
ENSG00000159166	1	201342372	201368736	129	27	539012	0.6306	0.26415	LAD1
ENSG00000159173	1	201373625	201398994	67	23	539012	-1.4673	0.92886	TNNI1
ENSG00000174307	1	201434620	201438365	14	7	539012	0.95509	0.16977	PHLDA3
ENSG00000159176	1	201452658	201478584	130	23	539012	0.42668	0.33481	CSRP1
ENSG00000134369	1	201592411	201796102	661	75	539012	-0.45092	0.67398	NAV1
ENSG00000198700	1	201798269	201853422	156	38	539012	0.30022	0.38201	IPO9
ENSG00000198892	1	201857808	201861434	12	7	539012	1.0997	0.13573	SHISA4
ENSG00000163431	1	201865580	201915715	158	35	539012	0.013432	0.49464	LMOD1
ENSG00000134375	1	201924619	201939789	46	14	539012	1.1108	0.13334	TIMM17A
ENSG00000176393	1	201951500	201975275	142	22	539012	-0.25284	0.5998	RNPEP
ENSG00000163435	1	201977073	201986316	32	13	539012	-0.89699	0.81514	ELF3
ENSG00000170075	1	202091986	202102720	56	17	539012	-3.3881	0.99965	GPR37L1
ENSG00000143862	1	202102532	202113869	35	13	539012	-1.4167	0.92171	ARL8A
ENSG00000143851	1	202116141	202130716	47	19	539012	-0.1536	0.56104	PTPN7
ENSG00000133067	1	202163029	202288909	396	47	539012	-2.4873	0.99356	LGR6
ENSG00000077152	1	202300785	202311108	27	12	539012	-0.3793	0.64777	UBE2T
ENSG00000077157	1	202317827	202561834	590	41	539012	-0.81994	0.79387	PPP1R12B
ENSG00000143858	1	202559724	202679545	406	68	539012	-1.0022	0.84187	SYT2
ENSG00000117139	1	202696526	202778598	274	25	539012	-0.17121	0.56797	KDM5B
ENSG00000184774	1	202789394	202796353	31	6	539012	1.5231	0.063871	RP11-480I12.4
ENSG00000183155	1	202848085	202858263	31	9	539012	-0.57143	0.71615	RABIF
ENSG00000117153	1	202860228	202897764	102	14	539012	-0.69522	0.75654	KLHL12
ENSG00000159346	1	202909951	202927700	72	17	539012	0.60865	0.27138	ADIPOR1
ENSG00000159348	1	202930997	202936408	12	4	539012	0.17458	0.43071	CYB5R1
ENSG00000163444	1	202976514	202993976	41	12	539012	-1.5863	0.94366	TMEM183A
ENSG00000143847	1	202995626	203047868	209	35	539012	0.33056	0.37049	PPFIA4
ENSG00000122180	1	203052260	203055164	13	6	539012	-0.41225	0.65992	MYOG
ENSG00000163485	1	203059782	203136533	240	45	539012	2.0848	0.018542	ADORA1
ENSG00000133055	1	203136939	203144941	29	11	539012	1.1361	0.12797	MYBPH
ENSG00000133048	1	203148059	203155877	36	8	539012	0.022738	0.49093	CHI3L1
ENSG00000133063	1	203181955	203242769	231	45	539012	1.4992	0.066907	CHIT1
ENSG00000159388	1	203274619	203278730	8	3	539012	-0.56897	0.71531	BTG2
ENSG00000122176	1	203309756	203320617	45	15	539012	0.014756	0.49411	FMOD
ENSG00000188783	1	203444956	203460480	59	13	539012	-0.074461	0.52968	PRELP
ENSG00000188770	1	203463271	203477992	60	12	539012	-0.076914	0.53065	OPTC
ENSG00000058668	1	203595689	203713209	336	42	539012	2.1282	0.016662	ATP2B4
ENSG00000122188	1	203734304	203745361	39	6	539012	0.035264	0.48593	LAX1
ENSG00000058673	1	203764782	203823252	195	20	539012	1.4926	0.067765	ZC3H11A
ENSG00000257315	1	203765437	203769686	11	5	539012	1.2031	0.11447	ZBED6
ENSG00000182004	1	203830731	203839678	38	7	539012	0.85728	0.19565	SNRPE
ENSG00000143842	1	204042243	204096863	184	54	539012	0.27102	0.39319	SOX13
ENSG00000143845	1	204100190	204121307	64	27	539012	0.34753	0.3641	ETNK2
ENSG00000143839	1	204123944	204135465	47	12	539012	-1.2653	0.89711	REN
ENSG00000170498	1	204159469	204165614	23	6	539012	-2.3013	0.98931	KISS1
ENSG00000174567	1	204167288	204183220	47	16	539012	-1.9524	0.97455	GOLT1A
ENSG00000143850	1	204187979	204346793	653	48	539012	-1.3305	0.90833	PLEKHA6
ENSG00000158615	1	204372515	204380919	20	7	539012	0.64337	0.25999	PPP1R15B
ENSG00000133056	1	204391756	204463852	290	34	539012	0.15803	0.43722	PIK3C2B
ENSG00000198625	1	204485511	204542871	243	33	539012	-0.26857	0.60587	MDM4
ENSG00000170382	1	204586298	204654861	278	43	539012	1.4982	0.067045	LRRN2
ENSG00000163531	1	204797779	204991950	850	73	539012	0.27992	0.38977	NFASC
ENSG00000184144	1	205012325	205047627	165	27	539012	-0.81461	0.79235	CNTN2
ENSG00000174529	1	205052258	205053645	7	4	539012	-1.1962	0.88419	TMEM81
ENSG00000117222	1	205055270	205091143	124	20	539012	0.84695	0.19851	RBBP5
ENSG00000133059	1	205111632	205180727	192	23	539012	0.4358	0.33149	DSTYK
ENSG00000133069	1	205197304	205242471	166	24	539012	1.222	0.11085	TMCC2
ENSG00000163545	1	205271187	205290883	74	23	539012	-0.86126	0.80545	NUAK2
ENSG00000162873	1	205305220	205326218	114	20	539012	0.34477	0.36513	KLHDC8A
ENSG00000186007	1	205350506	205425082	273	43	539012	0.36096	0.35907	LEMD1
ENSG00000117266	1	205473723	205501921	145	41	539012	1.233	0.10879	CDK18
ENSG00000174514	1	205538013	205572046	143	26	539012	0.23866	0.40569	MFSD4
ENSG00000158711	1	205577071	205601090	63	15	539012	0.90733	0.18212	ELK4
ENSG00000158715	1	205626979	205649587	82	25	539012	-1.2602	0.8962	SLC45A3
ENSG00000069275	1	205681947	205719404	119	29	539012	0.55282	0.29019	NUCKS1
ENSG00000268313	1	205682497	205684153	5	3	539012	-0.33943	0.63286	AC119673.1
ENSG00000117280	1	205737114	205744588	37	11	539012	0.81084	0.20873	RAB7L1
ENSG00000133065	1	205758221	205782876	75	20	539012	-0.26748	0.60545	SLC41A1
ENSG00000162877	1	205797150	205819260	55	19	539012	-0.76473	0.77779	PM20D1
ENSG00000174502	1	205882176	205912588	145	25	539012	0.40449	0.34293	SLC26A9
ENSG00000196550	1	206136916	206155151	3	1	539012	0.38132	0.35148	FAM72A
ENSG00000198049	1	206223976	206231639	15	5	539012	-0.86191	0.80563	AVPR1B
ENSG00000196533	1	206238872	206288647	11	5	539012	1.4991	0.066919	C1orf186
ENSG00000163486	1	206516200	206637783	186	16	539012	-1.3564	0.91251	SRGAP2
ENSG00000143466	1	206643791	206670223	108	29	539012	-0.28173	0.61092	IKBKE
ENSG00000162888	1	206664449	206671061	31	10	539012	0.64969	0.25795	C1orf147
ENSG00000136653	1	206680879	206762616	215	38	539012	0.40572	0.34248	RASSF5
ENSG00000143486	1	206744620	206785904	103	28	539012	1.2628	0.10332	EIF2D
ENSG00000143479	1	206808881	206857764	162	31	539012	-0.76169	0.77688	DYRK3
ENSG00000162889	1	206858289	206907628	165	37	539012	-0.19297	0.57651	MAPKAPK2
ENSG00000136634	1	206940947	206945839	22	8	539012	-1.9745	0.97584	IL10
ENSG00000142224	1	206972215	207016324	161	30	539012	-2.7028	0.99656	IL19
ENSG00000162891	1	207038699	207042568	8	5	539012	-0.22093	0.58743	IL20
ENSG00000162892	1	207070788	207077484	21	7	539012	-0.27765	0.60936	IL24
ENSG00000162894	1	207077731	207096592	47	13	539012	-0.85385	0.80341	FAIM3
ENSG00000162896	1	207101863	207119811	68	19	539012	-0.24909	0.59835	PIGR
ENSG00000162897	1	207131310	207143970	59	11	539012	-2.598	0.99531	FCAMR
ENSG00000182795	1	207191866	207206101	69	11	539012	-1.5098	0.93445	C1orf116
ENSG00000180667	1	207217194	207226325	23	10	539012	-0.54678	0.70773	YOD1
ENSG00000123836	1	207222801	207254369	70	17	539012	-0.74479	0.7718	PFKFB2
ENSG00000123843	1	207262187	207273338	36	17	539012	-0.9029	0.81671	C4BPB
ENSG00000123838	1	207277607	207318317	140	28	539012	-1.6919	0.95467	C4BPA
ENSG00000196352	1	207494853	207534311	109	16	539012	1.4414	0.074737	CD55
ENSG00000117322	1	207627575	207663240	125	27	539012	0.36913	0.35601	CR2
ENSG00000203710	1	207669492	207813992	327	34	539012	0.77702	0.21857	CR1
ENSG00000197721	1	207818458	207911761	399	29	539012	0.50213	0.30779	CR1L
ENSG00000117335	1	207925402	207968858	137	24	539012	0.67049	0.25127	CD46
ENSG00000174059	1	208057594	208084747	117	26	539012	0.87192	0.19163	CD34
ENSG00000076356	1	208195587	208417665	871	83	539012	0.427	0.33469	PLXNA2
ENSG00000008118	1	209757062	209787283	127	25	539012	-0.83847	0.79912	CAMK1G
ENSG00000196878	1	209788215	209825811	186	35	539012	-0.094952	0.53782	LAMB3
ENSG00000123689	1	209848765	209849733	3	2	539012	0.045164	0.48199	G0S2
ENSG00000117594	1	209859510	209908295	138	24	539012	0.11225	0.45531	HSD11B1
ENSG00000009790	1	209929377	209955668	103	17	539012	-0.67951	0.75159	TRAF3IP3
ENSG00000162757	1	209955661	209957904	4	2	539012	0.13467	0.44644	C1orf74
ENSG00000117595	1	209959036	209979465	74	12	539012	0.87089	0.19191	IRF6
ENSG00000117597	1	210001352	210030910	134	18	539012	0.18679	0.42591	DIEXF
ENSG00000143469	1	210111538	210337636	772	41	539012	-0.97871	0.83614	SYT14
ENSG00000082497	1	210406144	210419976	38	21	539012	-2.3003	0.98928	SERTAD4
ENSG00000054392	1	210501596	210849638	1671	139	539012	0.37403	0.35419	HHAT
ENSG00000143473	1	210856555	211307457	1890	113	539012	0.22774	0.40993	KCNH1
ENSG00000117625	1	211431719	211489727	219	34	539012	-0.059868	0.52387	RCOR3
ENSG00000082512	1	211499957	211548288	150	35	539012	-0.13977	0.55558	TRAF5
ENSG00000198570	1	211649864	211666259	65	19	539012	-0.19046	0.57553	RD3
ENSG00000170385	1	211744910	211752084	16	5	539012	0.17789	0.4294	SLC30A1
ENSG00000117650	1	211836114	211848960	40	12	539012	-1.8384	0.967	NEK2
ENSG00000123684	1	211916799	212004114	359	30	539012	-1.4538	0.927	LPGAT1
ENSG00000143493	1	212113741	212208884	402	25	539012	-1.844	0.96741	INTS7
ENSG00000143476	1	212208919	212280742	296	31	539012	-1.4782	0.93032	DTL
ENSG00000066027	1	212458879	212535200	209	33	539012	1.5209	0.064143	PPP2R5A
ENSG00000065600	1	212537273	212588243	157	30	539012	0.30679	0.3795	TMEM206
ENSG00000117691	1	212606229	212619714	53	11	539012	1.1785	0.11931	NENF
ENSG00000162772	1	212738676	212794119	241	46	539012	-0.036921	0.51473	ATF3
ENSG00000162771	1	212797789	212800120	11	6	539012	-1.4434	0.92555	FAM71A
ENSG00000123685	1	212859760	212873327	60	21	539012	-0.070951	0.52828	BATF3
ENSG00000117697	1	212899495	212965124	309	17	539012	0.86389	0.19383	NSL1
ENSG00000203705	1	212965170	212989968	130	14	539012	0.35791	0.36021	TATDN3
ENSG00000185523	1	213003483	213020991	77	14	539012	-0.52615	0.70061	C1orf227
ENSG00000162769	1	213031597	213072705	254	13	539012	-1.3878	0.9174	FLVCR1
ENSG00000143494	1	213123862	213165379	163	33	539012	0.18145	0.42801	VASH2
ENSG00000174606	1	213165524	213189168	54	16	539012	0.74819	0.22717	ANGEL2
ENSG00000136643	1	213224589	213448116	464	45	539012	0.75167	0.22613	RPS6KC1
ENSG00000117707	1	214156524	214214595	179	34	539012	-1.0097	0.84367	PROX1
ENSG00000143499	1	214454445	214510474	236	34	539012	0.70454	0.24055	SMYD2
ENSG00000152104	1	214522039	214725792	927	81	539012	0.69258	0.24429	PTPN14
ENSG00000117724	1	214776538	214837931	263	21	539012	1.8049	0.035548	CENPF
ENSG00000082482	1	215179118	215410436	903	47	539012	0.14201	0.44354	KCNK2
ENSG00000136636	1	215740735	215795149	112	11	539012	-0.81116	0.79136	KCTD3
ENSG00000042781	1	215796236	216596738	3041	206	539012	1.4981	0.067052	USH2A
ENSG00000196482	1	216676588	217311097	2559	211	539012	0.059645	0.47622	ESRRG
ENSG00000092978	1	217600334	217804424	733	80	539012	-0.2335	0.59231	GPATCH2
ENSG00000162814	1	217804666	218045038	927	52	539012	0.8051	0.21038	SPATA17
ENSG00000067533	1	218458629	218511325	107	11	539012	1.6264	0.051936	RRP15
ENSG00000092969	1	218519577	218617961	267	47	539012	-0.19146	0.57592	TGFB2
ENSG00000228208	1	218683438	218699320	67	7	539012	-0.57745	0.71818	C1orf143
ENSG00000143353	1	219347186	219386207	96	22	539012	0.94895	0.17132	LYPLAL1
ENSG00000196660	1	219858769	220131989	1161	66	539012	-1.206	0.8861	SLC30A10
ENSG00000136628	1	220141943	220220000	322	14	539012	-0.8282	0.79622	EPRS
ENSG00000162813	1	220230824	220263804	102	32	539012	-0.23296	0.5921	BPNT1
ENSG00000067704	1	220267444	220321380	176	34	539012	-1.5963	0.94479	IARS2
ENSG00000118873	1	220321635	220445796	364	41	539012	-1.5142	0.93501	RAB3GAP2
ENSG00000224867	1	220603286	220608023	27	6	539012	1.0473	0.14749	AC096644.1
ENSG00000116141	1	220701568	220837803	365	26	539012	-1.0335	0.84932	MARK1
ENSG00000162817	1	220863187	220872499	41	10	539012	0.39633	0.34593	C1orf115
ENSG00000117791	1	220921567	220958150	318	12	539012	0.36578	0.35727	2023-03-02
ENSG00000186205	1	220960101	220987735	162	24	539012	-0.049978	0.51993	2023-03-01
ENSG00000136630	1	221051699	221058401	26	9	539012	-1.9918	0.97681	HLX
ENSG00000143507	1	221874766	221915518	123	35	539012	-0.20549	0.58141	DUSP10
ENSG00000143512	1	222695602	222721445	144	15	539012	-0.37526	0.64627	HHIPL2
ENSG00000143498	1	222731244	222763275	104	18	539012	0.43014	0.33355	TAF1A
ENSG00000154305	1	222791428	222841354	166	22	539012	1.6852	0.045974	MIA3
ENSG00000186063	1	222841355	222886552	97	28	539012	2.1818	0.014561	AIDA
ENSG00000162819	1	222885895	222908538	51	21	539012	1.3542	0.08783	BROX
ENSG00000197520	1	222910549	222924147	33	16	539012	1.3839	0.083202	FAM177B
ENSG00000154309	1	222988406	223179337	716	52	539012	-0.022031	0.50879	DISP1
ENSG00000187554	1	223282748	223316624	145	19	539012	-0.91126	0.81892	TLR5
ENSG00000143502	1	223394161	223537544	425	38	539012	-0.27714	0.60916	SUSD4
ENSG00000178395	1	223566715	223568812	9	2	539012	1.4247	0.077127	C1orf65
ENSG00000203697	1	223711349	223853436	324	35	539012	-2.0166	0.97813	CAPN8
ENSG00000162909	1	223889295	223963720	295	21	539012	0.65234	0.25709	CAPN2
ENSG00000143514	1	223967601	224033674	177	25	539012	-0.082521	0.53288	TP53BP2
ENSG00000269358	1	224215760	224216371	1	1	539012	-0.54726	0.7079	AC138393.1
ENSG00000143756	1	224301789	224349749	161	18	539012	-0.90155	0.81635	FBXO28
ENSG00000143753	1	224363458	224381143	54	14	539012	-0.3017	0.61856	DEGS1
ENSG00000143748	1	224415036	224518089	243	29	539012	1.2462	0.10635	NVL
ENSG00000143771	1	224544552	224567161	52	11	539012	0.08622	0.46565	CNIH4
ENSG00000162923	1	224572845	224624735	109	17	539012	0.31734	0.37549	WDR26
ENSG00000143786	1	224622362	224928251	1066	61	539012	-0.3248	0.62734	CNIH3
ENSG00000185842	1	225083964	225586996	2008	43	539012	0.17724	0.42966	DNAH14
ENSG00000143815	1	225589204	225616627	88	18	539012	1.3752	0.084527	LBR
ENSG00000203691	1	225600404	225602040	5	3	539012	0.59896	0.2746	AC092811.1
ENSG00000154380	1	225674537	225840844	463	29	539012	-0.14544	0.55782	ENAH
ENSG00000143742	1	225965531	225978168	39	12	539012	1.5911	0.055792	SRP9
ENSG00000143819	1	225997794	226033260	142	48	539012	1.1623	0.12255	EPHX1
ENSG00000196187	1	226033237	226070069	140	24	539012	1.4034	0.080242	TMEM63A
ENSG00000243709	1	226073982	226099082	110	20	539012	0.10488	0.45824	LEFTY1
ENSG00000255835	1	226074396	226111978	146	30	539012	0.15821	0.43715	RP4-559A3.7
ENSG00000143811	1	226107578	226111978	12	6	539012	0.88861	0.18711	PYCR2
ENSG00000143768	1	226124298	226129189	10	5	539012	0.29601	0.38361	LEFTY2
ENSG00000143751	1	226170403	226187032	39	14	539012	2.3581	0.0091843	SDE2
ENSG00000163041	1	226249552	226259702	27	15	539012	-0.64705	0.7412	H3F3A
ENSG00000182827	1	226332380	226374431	126	24	539012	1.0215	0.1535	ACBD3
ENSG00000185155	1	226411319	226414755	4	2	539012	0.12722	0.44938	MIXL1
ENSG00000183814	1	226418850	226497570	161	31	539012	0.50438	0.307	LIN9
ENSG00000143799	1	226548392	226595780	162	19	539012	-0.028864	0.51151	PARP1
ENSG00000203685	1	226736501	226796915	242	46	539012	0.26044	0.39726	C1orf95
ENSG00000143772	1	226819391	226927024	289	46	539012	1.6562	0.048838	ITPKB
ENSG00000143801	1	227057885	227083806	121	21	539012	2.4411	0.0073205	PSEN2
ENSG00000163050	1	227085237	227175246	316	63	539012	-0.15564	0.56184	ADCK3
ENSG00000143776	1	227177566	227506175	1839	27	539012	0.81922	0.20633	CDC42BPA
ENSG00000181450	1	227751244	227865144	386	28	539012	-0.72363	0.76535	ZNF678
ENSG00000143740	1	227916240	227968927	184	33	539012	-0.91168	0.81903	SNAP47
ENSG00000081692	1	227918126	227923112	21	10	539012	-0.0045502	0.50182	JMJD4
ENSG00000185888	1	228003394	228034171	138	27	539012	-0.90603	0.81754	PRSS38
ENSG00000143816	1	228106357	228135599	126	20	539012	0.36189	0.35872	WNT9A
ENSG00000154342	1	228194752	228248961	150	27	539012	1.1509	0.12489	WNT3A
ENSG00000143761	1	228270361	228286912	41	13	539012	1.1072	0.1341	ARF1
ENSG00000143793	1	228288427	228293112	8	4	539012	0.41572	0.33881	C1orf35
ENSG00000162910	1	228294380	228297013	2	1	539012	0.63845	0.26159	MRPL55
ENSG00000143774	1	228327663	228336685	23	10	539012	2.0431	0.020522	GUK1
ENSG00000198835	1	228337553	228347527	22	10	539012	-0.31328	0.62296	GJC2
ENSG00000203684	1	228351787	228353213	4	2	539012	3.0015	0.0013431	IBA57-AS1
ENSG00000181873	1	228353516	228369958	40	16	539012	2.6924	0.0035473	IBA57
ENSG00000162913	1	228391207	228401365	39	8	539012	3.935	4.1603e-05	C1orf145
ENSG00000154358	1	228395831	228566577	654	39	539012	2.4201	0.0077581	OBSCN
ENSG00000154370	1	228581374	228594541	30	10	539012	-0.068631	0.52736	TRIM11
ENSG00000162931	1	228595641	228604562	19	7	539012	0.92593	0.17724	TRIM17
ENSG00000168148	1	228612546	228613026	2	1	539012	-0.58778	0.72166	HIST3H3
ENSG00000181218	1	228645065	228645560	1	1	539012	1.6801	0.04647	HIST3H2A
ENSG00000168159	1	228674762	228683467	40	16	539012	-0.44997	0.67363	RNF187
ENSG00000116574	1	228870824	228882416	61	12	539012	-0.25386	0.6002	RHOU
ENSG00000177800	1	229385383	229387557	2	1	539012	-0.93928	0.82621	TMEM78
ENSG00000168118	1	229406822	229441641	100	16	539012	1.5642	0.058885	RAB4A
ENSG00000213029	1	229440129	229441248	2	1	539012	1.2618	0.10351	SPHAR
ENSG00000154429	1	229456758	229479041	59	12	539012	1.5458	0.061082	CCSAP
ENSG00000143632	1	229566992	229569845	6	2	539012	1.5524	0.060279	ACTA1
ENSG00000069248	1	229577045	229644103	203	18	539012	-0.62827	0.73509	NUP133
ENSG00000135776	1	229652329	229694442	100	19	539012	-0.47822	0.68375	ABCB10
ENSG00000135801	1	229728858	229761794	105	18	539012	0.49242	0.31121	TAF5L
ENSG00000135763	1	229761981	229795946	97	18	539012	0.70707	0.23976	URB2
ENSG00000143641	1	230193536	230417870	1060	94	539012	1.016	0.15482	GALNT2
ENSG00000177614	1	230457392	230561475	491	54	539012	0.84469	0.19914	PGBD5
ENSG00000135775	1	230778235	230829728	214	39	539012	0.15432	0.43868	COG2
ENSG00000135744	1	230838269	230850043	72	18	539012	-0.23691	0.59364	AGT
ENSG00000135773	1	230883130	230937749	301	36	539012	0.54825	0.29176	CAPN9
ENSG00000119280	1	230972865	231005335	162	33	539012	-0.22709	0.58982	C1orf198
ENSG00000143643	1	231041989	231114621	325	25	539012	-0.52296	0.6995	TTC13
ENSG00000173409	1	231114727	231136341	88	17	539012	-0.14793	0.5588	ARV1
ENSG00000182118	1	231154704	231175992	130	28	539012	1.1324	0.12874	FAM89A
ENSG00000119283	1	231297858	231357302	238	44	539012	0.43973	0.33007	TRIM67
ENSG00000143633	1	231359509	231376933	48	14	539012	0.67689	0.24924	C1orf131
ENSG00000116906	1	231376953	231413719	121	17	539012	0.5628	0.28679	GNPAT
ENSG00000116903	1	231468480	231473598	14	7	539012	-0.88355	0.81153	EXOC8
ENSG00000010072	1	231472850	231490769	60	12	539012	-0.078722	0.53137	SPRTN
ENSG00000135766	1	231499497	231560790	334	12	539012	0.22479	0.41107	EGLN1
ENSG00000116918	1	231664399	231702270	83	29	539012	1.9042	0.028443	TSNAX
ENSG00000270106	1	231664399	231954990	939	101	539012	1.2223	0.11079	TSNAX-DISC1
ENSG00000162946	1	231762561	232177018	1477	162	539012	0.72558	0.23405	DISC1
ENSG00000116991	1	232533711	232697304	649	68	539012	0.51963	0.30166	SIPA1L2
ENSG00000212916	1	232940643	232946092	14	4	539012	1.7007	0.044498	MAP10
ENSG00000135778	1	233086351	233119628	97	14	539012	-0.69315	0.75589	NTPCR
ENSG00000135749	1	233119181	233431459	1405	90	539012	-0.31049	0.62191	PCNXL2
ENSG00000143674	1	233463514	233520894	251	31	539012	0.54309	0.29353	MLK4
ENSG00000135750	1	233749750	233808258	245	56	539012	-1.765	0.96122	KCNK1
ENSG00000183780	1	234040679	234460262	1879	151	539012	1.0673	0.14292	SLC35F3
ENSG00000168275	1	234509202	234519795	48	6	539012	0.81765	0.20678	COA6
ENSG00000059588	1	234527059	234614849	470	54	539012	0.11625	0.45373	TARBP1
ENSG00000168264	1	234740015	234745271	18	9	539012	1.1335	0.1285	IRF2BP2
ENSG00000173726	1	235272651	235292251	61	11	539012	0.4811	0.31522	TOMM20
ENSG00000188739	1	235294498	235324772	79	15	539012	0.63435	0.26293	RBM34
ENSG00000054267	1	235294949	235491534	560	26	539012	0.11365	0.45476	ARID4B
ENSG00000152904	1	235490665	235507847	56	14	539012	-0.71463	0.76258	GGPS1
ENSG00000116957	1	235530675	235612283	299	28	539012	1.7773	0.037758	TBCE
ENSG00000162885	1	235613238	235667781	106	29	539012	1.1083	0.13386	B3GALNT2
ENSG00000168243	1	235710987	235814054	397	51	539012	-0.75767	0.77568	GNG4
ENSG00000143669	1	235824341	236046940	443	43	539012	1.5331	0.062621	LYST
ENSG00000116962	1	236139130	236228462	292	39	539012	-0.36289	0.64166	NID1
ENSG00000077585	1	236305832	236385165	367	44	539012	-1.7725	0.96184	GPR137B
ENSG00000086619	1	236378855	236445319	393	17	539012	-0.45645	0.67597	ERO1LB
ENSG00000186197	1	236511562	236648214	691	70	539012	-0.24775	0.59784	EDARADD
ENSG00000116977	1	236681300	236716281	218	10	539012	-1.0405	0.85094	LGALS8
ENSG00000119285	1	236712305	236767804	377	17	539012	-0.51042	0.69512	HEATR1
ENSG00000077522	1	236849754	236927931	334	38	539012	0.51705	0.30256	ACTN2
ENSG00000116984	1	236958610	237067281	386	24	539012	-0.52878	0.70152	MTR
ENSG00000244020	1	237167403	237167718	2	1	539012	1.0382	0.1496	MT1HL1
ENSG00000198626	1	237205505	237997288	3420	253	539012	1.5519	0.060343	RYR2
ENSG00000116996	1	238045705	238054094	38	10	539012	0.22955	0.40922	ZP4
ENSG00000270188	1	238107024	238108575	13	3	539012	0.35539	0.36115	MTRNR2L11
ENSG00000133019	1	239549865	240078750	1952	139	539012	-1.2137	0.88756	CHRM3
ENSG00000155816	1	240177648	240638489	2205	142	539012	0.37904	0.35233	FMN2
ENSG00000268365	1	240629183	240643504	48	10	539012	-0.87627	0.80956	AL646016.1
ENSG00000180875	1	240652873	240775449	396	80	539012	0.09288	0.463	GREM2
ENSG00000182901	1	240931554	241520530	2418	202	539012	1.3315	0.091505	RGS7
ENSG00000091483	1	241660903	241683061	51	15	539012	-0.76991	0.77932	FH
ENSG00000117009	1	241695434	241758944	278	57	539012	0.29914	0.38242	KMO
ENSG00000054277	1	241753404	241840678	318	56	539012	1.085	0.13895	OPN3
ENSG00000203668	1	241792155	241799232	23	11	539012	0.6736	0.25028	CHML
ENSG00000162843	1	241815580	241965435	567	60	539012	1.1981	0.11543	WDR64
ENSG00000174371	1	242011269	242058450	263	26	539012	-0.99161	0.8393	EXO1
ENSG00000197769	1	242158792	242162375	19	6	539012	0.22633	0.41047	MAP1LC3C
ENSG00000180287	1	242246288	242687998	2133	139	539012	1.1403	0.12707	PLD5
ENSG00000143702	1	243287730	243418650	319	33	539012	-0.1608	0.56387	CEP170
ENSG00000269795	1	243388058	243395911	18	9	539012	-0.46222	0.67804	AC092782.1
ENSG00000054282	1	243419320	243663394	616	62	539012	-0.61235	0.72985	SDCCAG8
ENSG00000117020	1	243651535	244014381	861	49	539012	1.2826	0.099813	AKT3
ENSG00000179456	1	244214585	244220778	5	3	539012	1.3566	0.087452	ZBTB18
ENSG00000268146	1	244227632	244231211	8	4	539012	1.4794	0.069515	AL590483.1
ENSG00000173728	1	244515937	244552965	153	21	539012	0.47818	0.31626	C1orf100
ENSG00000035687	1	244571796	244615436	141	27	539012	-0.60953	0.72891	ADSS
ENSG00000179397	1	244617679	244804479	674	35	539012	-0.41778	0.66195	C1orf101
ENSG00000121644	1	244816237	244872335	161	26	539012	0.89071	0.18654	DESI2
ENSG00000203667	1	244998624	245008359	31	7	539012	0.73525	0.23109	COX20
ENSG00000153187	1	245014468	245027844	18	7	539012	1.0752	0.14113	HNRNPU
ENSG00000272195	1	245132652	245134390	4	2	539012	-0.67894	0.75141	RP11-156E8.1
ENSG00000203666	1	245133007	245290466	508	41	539012	-0.82055	0.79405	EFCAB2
ENSG00000162849	1	245318287	245872733	2549	242	539012	0.44868	0.32683	KIF26B
ENSG00000185420	1	245912642	246670614	3947	129	539012	0.16373	0.43497	SMYD3
ENSG00000162851	1	246703862	246729626	177	23	539012	1.1551	0.12403	TFB2M
ENSG00000162852	1	246729746	246831886	440	47	539012	-0.56562	0.71417	CNST
ENSG00000143653	1	246887349	246931439	171	29	539012	1.8583	0.031562	SCCPDH
ENSG00000153207	1	247002400	247095280	288	35	539012	-0.23525	0.59299	AHCTF1
ENSG00000197472	1	247108849	247171395	302	39	539012	-0.12252	0.54876	ZNF695
ENSG00000135747	1	247108849	247242113	748	41	539012	0.36485	0.35761	ZNF670
ENSG00000188295	1	247263264	247267674	13	5	539012	0.10108	0.45975	ZNF669
ENSG00000221953	1	247273462	247275719	14	4	539012	1.6953	0.045009	C1orf229
ENSG00000196418	1	247285277	247335318	187	23	539012	0.93569	0.17472	ZNF124
ENSG00000162714	1	247460714	247495148	118	22	539012	-0.033646	0.51342	ZNF496
ENSG00000162711	1	247579458	247612410	160	41	539012	0.057283	0.47716	NLRP3
ENSG00000177535	1	247614255	247615308	6	2	539012	0.83698	0.2013	OR2B11
ENSG00000169224	1	247670360	247740992	325	55	539012	-0.59762	0.72495	GCSAML
ENSG00000196242	1	247693434	247697141	13	5	539012	1.0178	0.15439	OR2C3
ENSG00000177489	1	247751662	247752615	6	4	539012	-0.082876	0.53302	OR2G2
ENSG00000177476	1	247768856	247769838	5	3	539012	-1.1929	0.88354	OR2G3
ENSG00000197437	1	247835320	247836365	8	2	539012	-1.2873	0.90101	OR13G1
ENSG00000169214	1	247875045	247876105	7	3	539012	-1.108	0.86606	OR6F1
ENSG00000241128	1	247886401	247887345	5	3	539012	1.249	0.10583	OR14A2
ENSG00000153230	1	247901917	247902861	2	1	539012	0.60934	0.27115	OR14K1
ENSG00000221888	1	247920676	247921982	7	4	539012	-1.5844	0.94344	OR1C1
ENSG00000196772	1	247978102	247979031	4	2	539012	0.64905	0.25815	OR14A16
ENSG00000197591	1	248004199	248005254	10	2	539012	0.19766	0.42165	OR11L1
ENSG00000162722	1	248020501	248041507	104	16	539012	-0.72863	0.76689	TRIM58
ENSG00000238243	1	248031277	248060449	152	26	539012	-0.34317	0.63427	OR2W3
ENSG00000177462	1	248084320	248085258	5	3	539012	0.15044	0.44021	OR2T8
ENSG00000177275	1	248097071	248098057	1	1	539012	1.0015	0.1583	OR2AJ1
ENSG00000196071	1	248100493	248264224	628	35	539012	0.058597	0.47664	OR2L13
ENSG00000196936	1	248112160	248113098	5	2	539012	-0.54443	0.70693	OR2L8
ENSG00000187080	1	248128535	248129641	5	3	539012	0.16228	0.43554	OR2AK2
ENSG00000197454	1	248185250	248186188	3	2	539012	0.7339	0.2315	OR2L5
ENSG00000203663	1	248201474	248202607	6	4	539012	-0.86866	0.80748	OR2L2
ENSG00000198128	1	248223984	248224922	6	1	539012	0.17285	0.43138	OR2L3
ENSG00000162727	1	248308450	248309388	4	2	539012	0.62161	0.2671	OR2M5
ENSG00000198601	1	248343288	248344331	5	2	539012	-0.92323	0.82206	OR2M2
ENSG00000228198	1	248366332	248367392	4	2	539012	-0.65452	0.74361	OR2M3
ENSG00000171180	1	248402231	248403166	2	1	539012	-0.9623	0.83205	OR2M4
ENSG00000177212	1	248436073	248437138	2	1	539012	1.5153	0.064852	OR2T33
ENSG00000177201	1	248457918	248458880	6	3	539012	-0.44372	0.67138	OR2T12
ENSG00000177186	1	248486894	248487899	8	2	539012	-0.42133	0.66324	OR2M7
ENSG00000177174	1	248512077	248513015	6	2	539012	-0.3565	0.63927	OR14C36
ENSG00000196944	1	248524883	248525929	10	2	539012	1.3278	0.092121	OR2T4
ENSG00000198104	1	248550910	248551836	9	3	539012	1.2379	0.10788	OR2T6
ENSG00000175143	1	248569296	248570405	4	2	539012	-0.76561	0.77805	OR2T1
ENSG00000196240	1	248616077	248617130	2	1	539012	1.8597	0.031467	OR2T2
ENSG00000196539	1	248636627	248637634	1	1	539012	1.1901	0.117	OR2T3
ENSG00000188558	1	248684916	248685964	1	1	539012	-2.3189	0.9898	OR2G6
ENSG00000189181	1	248844628	248845629	8	2	539012	-0.33755	0.63215	OR14I1
ENSG00000266949	1	248902716	248903150	1	1	539012	0.084574	0.4663	LYPD8
ENSG00000175137	1	249104648	249120832	33	8	539012	-0.40206	0.65618	SH3BP5L
ENSG00000171161	1	249132409	249143716	21	8	539012	0.97918	0.16375	ZNF672
ENSG00000171163	1	249144205	249153343	17	5	539012	0.47977	0.31569	ZNF692
ENSG00000185220	1	249200395	249214145	46	10	539012	-1.7502	0.95996	PGBD2
ENSG00000184731	2	38814	46870	15	6	539012	0.2259	0.41064	FAM110C
ENSG00000035115	2	217730	266398	127	18	539012	0.19483	0.42276	SH3YL1
ENSG00000143727	2	264140	278283	40	11	539012	-0.37478	0.64609	ACP1
ENSG00000189292	2	279558	288851	24	7	539012	0.59252	0.27675	FAM150B
ENSG00000151353	2	667335	677439	38	10	539012	0.44504	0.32814	TMEM18
ENSG00000172554	2	946554	1371385	2344	88	539012	-0.87549	0.80935	SNTG2
ENSG00000115705	2	1377995	1547483	844	64	539012	-1.0443	0.85183	TPO
ENSG00000130508	2	1635659	1748624	480	70	539012	-0.98985	0.83888	PXDN
ENSG00000186487	2	1792885	2335032	2133	132	539012	0.1461	0.44192	MYT1L
ENSG00000032389	2	3192696	3381653	895	46	539012	1.8713	0.03065	TSSC1
ENSG00000171853	2	3383446	3488865	484	57	539012	0.52712	0.29905	TRAPPC12
ENSG00000182551	2	3501132	3523507	82	14	539012	2.0762	0.01894	ADI1
ENSG00000255767	2	3579574	3595547	75	20	539012	1.7541	0.039709	RP13-512J5.1
ENSG00000171865	2	3592383	3606206	61	17	539012	2.1169	0.017135	RNASEH1
ENSG00000171863	2	3622795	3628509	34	9	539012	0.81439	0.20771	RPS7
ENSG00000118004	2	3642426	3692048	271	32	539012	-0.87449	0.80907	COLEC11
ENSG00000151360	2	3705785	3750261	207	30	539012	0.34122	0.36647	ALLC
[truncated: 16,808 more rows]
