# Supplementary material for: Proteogenomic network analysis reveals dysregulated mechanisms and potential mediators in Parkinson’s disease
Source: Nat Commun. 2024 Jul 31;15:6430. doi: 10.1038/s41467-024-50718-x (PMC11289099; doi:10.1038/s41467-024-50718-x)
Supplement: Supplementary file 6 — Supplementary Data 3 [file 41467_2024_50718_MOESM6_ESM.xlsx]

## Sheet: enrichment_results_577_proteins
Pathway	size	overlap	expect	enrichmentRatio	pValue	FDR	Proteins
Cytokine-cytokine receptor interaction	294	69	12.7142	5.42702	0	0	ACVRL1;CCL11;CCL19;CCL20;CCL21;CCL23;CCL24;CCL25;CCL27;CCL28;CCL2;CCL3;CCL4;CCL8;CD40;CD4;CSF1R;CSF2RA;CSF3R;CTF1;CX3CL1;CXCL10;CXCL11;CXCL13;CXCL16;CXCL1;CXCL3;CXCL8;CXCL9;FASLG;GDF15;GHR;IFNGR2;IFNG;IFNL1;IL10;IL12B;IL12RB1;IL12RB2;IL15;IL17RB;IL18R1;IL19;IL1A;IL1R1;IL1R2;IL1RL1;IL1RL2;IL22;IL2RA;IL32;IL34;IL5RA;IL6R;IL6;IL7R;LIFR;LTA;LTBR;LTB;TGFBR2;TNFRSF13B;TNFRSF13C;TNFRSF17;TNFRSF4;TNFRSF8…
Hematopoietic cell lineage	97	25	4.19481	5.95975	1.89293e-13	3.08548e-11	CD1C;CD22;CD4;CD5;CD7;CD8A;CR1;CR2;CSF1R;CSF2RA;CSF3R;FCER2;HLA-DRA;IL1A;IL1R1;IL1R2;IL2RA;IL5RA;IL6R;IL6;IL7R;ITGA2;ITGAM;TFRC;TNF
Rheumatoid arthritis	90	22	3.89209	5.65249	1.7655e-11	1.91851e-09	ATP6V1G2;CCL20;CCL2;CCL3;CD28;CD80;CTSL;CXCL1;CXCL8;HLA-DRA;ICAM1;IFNG;IL15;IL1A;IL6;ITGAL;ITGB2;LTB;MMP3;TEK;TNFSF13B;TNF
Graft-versus-host disease	41	15	1.77306	8.45994	5.73177e-11	4.29012e-09	CD28;CD80;FASLG;GZMB;HLA-A;HLA-DRA;HLA-E;IFNG;IL1A;IL6;KIR2DL2;KIR2DL3;KIR3DL1;KLRD1;TNF
Cell adhesion molecules (CAMs)	144	27	6.22734	4.33572	6.57994e-11	4.29012e-09	ALCAM;CD22;CD28;CD40;CD4;CD6;CD80;CD8A;CDH1;CNTN1;HLA-A;HLA-DRA;HLA-E;ICAM1;ICAM3;ITGAL;ITGAM;ITGB2;NCAM2;NRCAM;PTPRF;PVR;SELE;SELL;SELPLG;CD274;ITGB7
Intestinal immune network for IgA production	49	16	2.11903	7.55064	9.46987e-11	4.41025e-09	CCL25;CCL28;CD28;CD40;CD80;HLA-DRA;IL10;IL15;IL6;LTBR;TNFRSF13B;TNFRSF13C;TNFRSF17;TNFSF13B;IL15RA;ITGB7
Malaria	49	16	2.11903	7.55064	9.46987e-11	4.41025e-09	CCL2;CD40;COMP;CR1;CXCL8;ICAM1;IFNG;IL10;IL6;ITGAL;ITGB2;KLRB1;KLRK1;LRP1;SELE;TNF
Chemokine signaling pathway	189	27	8.17338	3.30341	3.29997e-08	1.2424e-06	CCL11;CCL19;CCL20;CCL21;CCL23;CCL24;CCL25;CCL27;CCL28;CCL2;CCL3;CCL4;CCL8;CX3CL1;CXCL10;CXCL11;CXCL13;CXCL16;CXCL1;CXCL3;CXCL8;CXCL9;FGR;FOXO3;PXN;RAP1A;WASL
Allograft rejection	38	12	1.64333	7.30226	3.42994e-08	1.2424e-06	CD28;CD40;CD80;FASLG;GZMB;HLA-A;HLA-DRA;HLA-E;IFNG;IL10;IL12B;TNF
Lysosome	123	21	5.31919	3.94797	5.2479e-08	1.71082e-06	ARSA;CTSC;CTSD;CTSE;CTSF;CTSL;CTSO;CTSV;CTSZ;GLB1;GUSB;IDUA;IGF2R;LAMP3;NAGA;NAGPA;PLA2G15;PSAPL1;SCARB2;SGSH;SMPD1

## Sheet: enrichment_results_Nalls_prots
Pathway	size	overlap	expect	enrichmentRatio	pValue	FDR	Proteins
Antigen processing and presentation	28	12	1.98326	6.05065	1.03066e-07	2.87554e-05	HLA-A;HLA-E;KIR2DL3;KIR2DL2;B2M;CD74;HLA-DRA;CTSB;CTSL;IFI30;KLRD1;KIR3DL1
Staphylococcus aureus infection	25	10	1.77077	5.64727	2.82154e-06	0.000393604	FCGR2B;FCGR2A;FCGR3B;C2;HLA-DRA;ITGAM;ITGB2;ITGAL;CFB;SELPLG
Lysosome	51	14	3.61236	3.87558	4.96462e-06	0.00046171	LAMP3;IDUA;SCARB2;GUSB;CTSB;PSAP;CD164;CTSL;IGF2R;PSAPL1;SGSH;NPC2;GLB1;SMPD1
Graft-versus-host disease	21	8	1.48744	5.37835	4.61391e-05	0.0032182	HLA-A;HLA-E;KIR2DL3;KIR2DL2;HLA-DRA;KLRD1;KIR3DL1;FASLG
Cell adhesion molecules (CAMs)	76	14	5.38313	2.60072	0.000577482	0.0314227	CD274;VCAM1;CNTN2;HLA-A;HLA-E;ICAM3;HLA-DRA;SDC4;ITGAM;ITGB2;ITGAL;CD22;SELPLG;ITGB7
Natural killer cell mediated cytotoxicity	44	10	3.11655	3.20868	0.000675758	0.0314227	FCGR3B;HLA-A;HLA-E;KIR2DL3;KIR2DL2;ITGB2;ITGAL;KLRD1;KIR3DL1;FASLG
