# Supplementary material for: Proteogenomic network analysis reveals dysregulated mechanisms and potential mediators in Parkinson’s disease
Source: Nat Commun. 2024 Jul 31;15:6430. doi: 10.1038/s41467-024-50718-x (PMC11289099; doi:10.1038/s41467-024-50718-x)
Supplement: Supplementary file 7 — Supplementary Data 4 [file 41467_2024_50718_MOESM7_ESM.xlsx]

## Sheet: Sheet1
Nodes in the top 15 of the identified modules	GWAS Signal or pQTL-associated
SNCA	Yes
PLEKHM1	Yes
ARHGAP27	Yes
CRHR1	Yes
KANSL1	Yes
NSF	Yes
MAPT	Yes
APOE	Yes
STX4
KAT8
BCKDK
GCH1	Yes
GBA	Yes
APOC1	Yes
TOMM40	Yes
VKORC1
TTC9C
CDK5RAP3
STX1B
PRX
LGALS3	Yes
UBXN1
FYN
APOA2	Yes
MC1R
MCRS1
DDAH2
PSAP
HSPA8
ZRANB1
PPM1E
CDK5
METTL14
TPX2
NEDD4L
MAGI3
TRIM23
SLC4A2
MINPP1
PINK1
BCL2L1
CDK4
KIF16B
GAPDH
LRIG1
CDK5RAP2
IFNA16
ZNF57
ICA1L
HGS
SPIRE2
FTL
ACTA1
MAP3K7
NSFL1C
SMAD2
CABLES2
TNFAIP1
CSNK2A2
USP8
BAX
YWHAG
SMPD3	Yes
SAPCD1
MAPK3
UBXN11
LCK
CDC42
AKT1
UBASH3A
CAPN1
SIVA1
SARM1
MSRB1
GSDMA
LIG4
PTPN11
FAM210B
APOC3
CLDN10
CSF1R	Yes
AVL9
PIGH
PXN	Yes
ECHDC1
COL6A1
CTDSP1
RADIL
YIF1A
IGHMBP2
STAT6
MTMR12
RAB5A
DISC1
TMEM256
TMEM134
HAMP
HIGD1C
SURF4
MSMO1
NDEL1
BID
SYNJ2
PAFAH1B3	Yes
TRIM54
PPP5C
ENO1
ARHGAP33
CREB3L1
BIK
SERPINB9
PPA2
ARRB1
CSPG5
GOPC
RSAD2
RAP1B
KCNK17
CCDC12
ZCCHC24
IFIT5
MAP2K7
COPS5
ACSF2
HSP90AB1
COPS6
HSP90AA1
HSPA5
SKP1
NDFIP1
PRKAA1
RBX1
ARFGAP3
IFI35
UBB
MAP2
SRI
BIN1
TEAD1
DMTN
PRDX2
TOPORS
WWP2
DYRK2
LRP8
SCRN1
TGM1
STAMBP
LDLR	Yes
PRKCA
FOXR1
SPTB
BAD
SLC6A4
PARK7
ITGB1BP1
RALGDS
DCLRE1B
SMURF2
YOD1
APLP1
CLPP
TUBB2A
SYNE2
YWHAB
RAB7A
HSPB1	Yes
BRK1	Yes
CSNK2A1	Yes
L3MBTL3
FKBP5
ACTG1
RAC1
SIAH2
GPR37L1
