# Supplementary material for: Proteogenomic network analysis reveals dysregulated mechanisms and potential mediators in Parkinson’s disease
Source: Nat Commun. 2024 Jul 31;15:6430. doi: 10.1038/s41467-024-50718-x (PMC11289099; doi:10.1038/s41467-024-50718-x)
Supplement: Supplementary file 8 — Supplementary Data 5 [file 41467_2024_50718_MOESM8_ESM.xlsx]

## Sheet: Sheet1
The list of the PD variants overlapping regulatory regions
Variant ID	Gene	Linked gene	Cell type	FM-PP*
rs7542186	LMNA	LMNA, SLC25A44	Oligodendrocytes	0.4
rs356219	SNCA	SNCA	Neuronal cells	1
rs10847839	HIP1R	HIP1R, OGFOD2, VPS37B	Oligodendrocytes	1
		ABCB9, ARL6IP4, MPHOSPH9, OGFOD2, VPS37B	Neuronal cells
rs113100008	CRHR1	CRHR1, MAPT-IT1	Neuronal cells	0.6
rs8067056	STH	KANSL1, MAPT-IT1	Oligodendrocytes & Neuronal cells	0.55
rs429358	APOE	APOC1, APOC1P1, APOC2, APOE, CLPTM1, GEMIN7, PPP1R37, TOMM40, ZNF296	Microglia	0.7
*FM-PP: Fine-mapping posterior probability
