# Supplementary material for: Proteogenomic network analysis reveals dysregulated mechanisms and potential mediators in Parkinson’s disease
Source: Nat Commun. 2024 Jul 31;15:6430. doi: 10.1038/s41467-024-50718-x (PMC11289099; doi:10.1038/s41467-024-50718-x)
Supplement: Supplementary file 10 — Source Data [file 41467_2024_50718_MOESM10_ESM.xlsx]

## Sheet: Figure 6
Scaled mean expression values
DA Neurons (a)							DA Neurons (b)						Microglia (c)						Astrocytes (d)
GBA	0.3	0.1	1				CSNK2A1	0.8	0.1	0.9			CSNK2A1	0.8	0.1	0.9			CSNK2A1	0.8	0.1	0.4
SNCA	0.3	0.1	1				SMPD3	0.4	0.1	0.9			SMPD3	0.75	0	0.75			SMPD3	0.75	0	0.75
STK39	1	0.1	1				STX4	0.05	0.8	0.3			STX4	0.85	0.05	0.85			STX4	0.85	0	0.3
MMRN1	0.7	0.9	0.05				APOA2	0	0.75	0			APOA2	0.3	0.75	0.05			APOA2	0.75	0	0
LRRK2	0.1	0.9	0.9				PAFAH1B3	0.3	0.9	0.1			PAFAH1B3	0.05	0.08	0.4			PAFAH1B3	0.75	0	0.75
HIP1R	0.4	0.1	0.9				LDLR	0.2	0.1	0.9			LDLR	0.8	0.1	0.9			LDLR	0.4	0.1	0.8
GCH1	0.4	0.1	0.9				HSPB1	0.1	0.4	0.85			HSPB1	0	0	1			HSPB1	0.45	0.1	0.9
KANSL1	0.55	0.1	0.9				BRK1	0.4	0.85	0.1			BRK1	0.1	0.85	0.1			BRK1	0.9	0	0.4
CRHR1	0.1	0.1	0.9				LGALS3	0	0.8	0.7			LGALS3	0	0.9	0.8			LGALS3	0.35	0	0.9
	Control	LBD	PD				APOE	0	0.8	0.4			APOE	0	0.85	0.8			APOE	0.9	0.4	0
							SNCA	0.55	0.1	0.9			SNCA	0.1	0.4	0.9			SNCA	0.4	0.1	0.85
								Control	LBD	PD				Control	LBD	PD				Control	LBD	PD

## Sheet: Figure 7
	CC (Median)	CT (Median)	TT (Median)
Panel (a)	0.504	0.41	0.38
Panel (b)	0.46	0.4	0.365
Panel (c)	0.51	0.42	0.37
Panel (d)- Control, Incident, Prevalent	0.5, 0.503, 0.47	0.47,0.471,0.465	0.41,0.42,0.36
